# Supplementary material for: Arl8b inactivates the Rab11a recycling pathway to promote LAMP1 sorting and lysosome biogenesis
Source: J Cell Biol. 2026 May 21;225(7):e202509040. doi: 10.1083/jcb.202509040 (PMC13193097; doi:10.1083/jcb.202509040)
Supplement: Data S1 — shows source data for graphs from Fig. 1 as an Excel file. [file jcb_202509040_datas1.xlsx]

## Sheet: Fig. 1B
	Fig. 1B
		Relative MFI of Surface LAMP1 (%)
		HeLa cell line
		Control siRNA	Arl8b siRNA
	Experiment 1	100	185.595
	Experiment 2	100	163.969
	Experiment 3	100	160.738

## Sheet: Fig. 1D
	Fig. 1D
		Relative MFI of Surface LAMP1 and Surface LAMP2 (%)
			Surface LAMP1			Surface LAMP2
			HeLa (WT)	HeLa (Arl8b KO)		HeLa (WT)	HeLa (Arl8b KO)
		Experiment 1	100	151		100	171
		Experiment 2	100	138		100	160
		Experiment 3	100	168		100	210
		Experiment 4	100	138		100	155

## Sheet: Fig. 1G
	Fig. 1G
			Mander's coefficient (Fraction of SBP-GFP-LAMP1 punctae overlapping with LysoTracker)
			Experiment 1			Experiment 2			Experiment 3
			30 min Biotin	90 min Biotin		30 min Biotin	90 min Biotin		30 min Biotin	90 min Biotin
			0.091	0.356		0.028	0.334		0.208	0.201
			0.144	0.465		0.055	0.364		0	0.202
			0.089	0.451		0.012	0.495		0.033	0.432
			0.121	0.438		0.064	0.38		0.149	0.462
			0.147	0.657		0.052	0.286		0.12	0.255
			0.076	0.361		0.062	0.381		0.039	0.495
			0.125	0.509		0.06	0.237		0.026	0.428
			0.135	0.604		0.14	0.236		0.048	0.341
			0.181	0.439		0.034	0.238		0.091	0.242
				0.314		0.06	0.334		0.009	0.209
						0.047	0.321		0.091	0.579
						0.149	0.239		0.079	0.286
						0.091	0.348		0.137	0.61
						0.024	0.223		0	0.27
						0.201	0.257		0.09	0.518
						0.04	0.433		0.086	0.328
						0.118	0.273		0.086	0.393
						0.134	0.384		0	0.375
						0.102	0.381		0.025	0.409
						0.121	0.311		0.073	0.219
						0.045			0.033	0.59
						0.068			0.012	0.619
						0.063			0.114	0.637
						0.009			0.123	0.364
						0.022			0.093	0.201
						0.031			0.199	0.352
						0.171			0.077	0.334
									0.049
									0.013
									0.12
									0.159
					Mean value of each experiment
						30 min Biotin	90 min Biotin
					Experiment 1	0.123222	0.4594
					Experiment 2	0.074185	0.32275
					Experiment 3	0.076839	0.38337

## Sheet: Fig. 1J
	Fig. 1J
			Pearson's correlation coefficient of SBP-GFP-LAMP1 with mCherry anti-GFP nanobody
			Experiment 1					Experiment 2					Experiment 3
			30 min Biotin	45 min Biotin	60 min Biotin	90 min Biotin		30 min Biotin	45 min Biotin	60 min Biotin	90 min Biotin		30 min Biotin	45 min Biotin	60 min Biotin	90 min Biotin
			0	0.327	0.456	0.601		0	0.108	0.613	0.539		0.032	0.341	0.623	0.606
			0	0.444	0.55	0.409		0.005	0.257	0.419	0.515		0.122	0.577	0.67	0.577
			0.001	0.296	0.6	0.479		0.032	0.518	0.592	0.578		0.245	0.544	0.629	0.421
			0.028	0.122	0.538	0.553		0.006	0.134	0.597	0.51		0.171	0.399	0.524	0.578
			0.188	0.362	0.642	0.564		0.027	0.241	0.578	0.521		0.039	0.544	0.652	0.632
			0.055	0.28	0.521	0.566		0.033	0.233	0.491	0.576		0.088	0.39	0.506	0.657
			0.008	0.208	0.651	0.672		0.007	0.229	0.489	0.584		0.162	0.411	0.461	0.632
			0.001	0.114	0.627	0.555		0.032	0.228	0.429	0.68		0.09	0.334	0.504	0.507
			0.014	0.312	0.52	0.545		0.114	0.449	0.495	0.639		0.092	0.316	0.577	0.553
			0	0.351	0.572	0.604		0.029	0.525	0.596	0.585		0.067	0.297	0.563	0.477
			0	0.166	0.349	0.541		0.182	0.099	0.457	0.633		0.044	0.1	0.688	0.685
			0	0.402	0.44	0.443		0.009	0.332	0.459	0.639		0.051	0.256	0.508	0.59
			0	0.494	0.476	0.403		0.214	0.105	0.536	0.676		0	0.427	0.577	0.597
			0.001	0.193	0.63	0.727		0.172	0.424	0.538	0.57		0.249	0.268	0.346	0.633
			0.099	0.345	0.637	0.505		0.062	0.152	0.585	0.627		0.219	0.563	0.49	0.554
			0.001	0.242	0.606	0.625		0.006	0.329	0.51	0.589		0.224	0.238	0.536	0.563
			0	0.289	0.595	0.549		0.151	0.367	0.431	0.539		0.067	0.467	0.619	0.472
			0.033	0.086	0.403	0.54		0.187	0.299	0.518	0.681		0.042	0.419	0.533	0.623
			0.115	0.496	0.597	0.5		0.002	0.502	0.345	0.614		0.097	0.43	0.647	0.551
			0.03	0.193	0.45	0.467		0.174	0.293	0.657	0.647		0.06	0.201	0.599	0.536
			0.156	0.248	0.588	0.65		0	0.13	0.567	0.706		0.045	0.452	0.638	0.535
			0.009	0.224	0.533	0.542		0.001	0.498	0.515	0.638		0.069	0.309	0.625	0.562
			0.014	0.215	0.551	0.531		0.068	0.286	0.662	0.447		0.016	0.55	0.588	0.676
			0.001	0.475	0.532	0.539		0.067	0.534	0.506	0.565		0.071	0.342	0.56	0.563
			0.001	0.525	0.501	0.67		0.194	0.458	0.565	0.711		0.013	0.301	0.463	0.653
			0	0.295	0.674	0.517		0.052	0.261	0.611	0.626		0.117	0.599	0.511	0.561
			0.001	0.35	0.617	0.392		0.063	0.135	0.67	0.555		0.116	0.389	0.674	0.51
			0.013	0.487	0.512	0.541		0.009	0.428	0.592	0.51		0.269	0.382	0.552	0.554
			0.005	0.53	0.619	0.644		0.141	0.222	0.498	0.61		0.129	0.182	0.512	0.454
			0.003	0.248	0.564	0.594		0.073	0.411	0.395	0.415		0	0.346	0.533	0.519
			0.017	0.131	0.685	0.692		0.049	0.331	0.417	0.57		0.179	0.295	0.493	0.651
			0.002	0.212	0.666	0.443		0.213	0.462	0.51	0.583		0.201	0.414	0.588	0.684
			0.011	0.283	0.475	0.576		0.042	0.259	0.657	0.501		0.259	0.345	0.511	0.612
			0.006	0.188	0.587	0.617		0	0.158	0.618	0.403		0.047	0.51	0.544	0.452
				0.352	0.353	0.416		0.009	0.214	0.632	0.658		0.19	0.584	0.598	0.666
					0.554	0.59		0.036	0.071	0.534	0.575		0.03	0.569	0.517	0.566
					0.613	0.567		0.042	0.079		0.593		0.017	0.498	0.516	0.672
					0.476	0.581		0.022	0.261		0.62		0.003	0.562	0.456	0.615
					0.453	0.452		0.004	0.112				0.123	0.595	0.636	0.753
						0.653		0.236	0.188					0.381	0.551	0.584
						0.57		0.093	0.436					0.375	0.466	0.689
						0.608		0.072	0.517					0.484	0.624	0.54
								0.054							0.486	0.652
								0.089							0.557	0.642
																0.637
																0.634
																0.583
																0.568
																0.561
								Mean value of each experiment
								30 min Biotin	45 min Biotin	60 min Biotin	90 min Biotin
							Experiment 1	0.023912	0.299571	0.549051	0.553167
							Experiment 2	0.069841	0.292262	0.535667	0.584947
							Experiment 3	0.103974	0.404429	0.555705	0.587592
