# Supplementary material for: Arl8b inactivates the Rab11a recycling pathway to promote LAMP1 sorting and lysosome biogenesis
Source: J Cell Biol. 2026 May 21;225(7):e202509040. doi: 10.1083/jcb.202509040 (PMC13193097; doi:10.1083/jcb.202509040)
Supplement: Data S2 — shows source data for graphs from Fig. 2 as an Excel file. [file jcb_202509040_datas2.xlsx]

## Sheet: Fig. 2B
	Fig. 2B
		Mander's coefficient (Fraction of of SBP-mCherry-LAMP1 punctae overlapping with Arl8bEN-mStayGold)
		Experiment 1					Experiment 2					Experiment 3
		45 min Biotin	60 min Biotin	75 min Biotin	90 min Biotin		45 min Biotin	60 min Biotin	75 min Biotin	90 min Biotin		45 min Biotin	60 min Biotin	75 min Biotin	90 min Biotin
		0.255	0.255	0.289	0.31		0.218	0.492	0.582	0.582		0.347	0.331	0.372	0.305
		0.235	0.322	0.237	0.239		0.237	0.383	0.233	0.327		0.326	0.212	0.345	0.31
		0.306	0.475	0.532	0.56		0.304	0.204	0.235	0.207		0.34	0.443	0.231	0.211
		0.265	0.552	0.414	0.477		0.195	0.262	0.42	0.362		0.182	0.476	0.535	0.505
		0.24	0.428	0.278	0.472		0.235	0.282	0.439	0.344		0.305	0.239	0.239	0.533
		0.147	0.27	0.319	0.28		0.262	0.425	0.411	0.442		0.164	0.509	0.499	0.29
		0.183	0.176	0.231	0.349		0.373	0.21	0.234	0.301		0.32	0.296	0.303	0.546
		0.163	0.193	0.247	0.268		0.179	0.321	0.227	0.245		0.381	0.482	0.583	0.481
		0.193	0.194	0.532	0.206		0.227	0.253	0.342	0.356		0.394	0.129	0.476	0.393
		0.164	0.233	0.418	0.404		0.168	0.492	0.479	0.551		0.16	0.409	0.403	0.392
		0.243	0.376	0.335	0.364		0.181	0.354	0.37	0.357		0.115	0.386	0.311	0.246
		0.2	0.255	0.365	0.377		0.196	0.457	0.274	0.404		0.251	0.287	0.207	0.471
			0.156	0.533	0.315		0.233	0.296	0.495	0.556		0.34	0.346	0.252	0.548
			0.391	0.402	0.681		0.368	0.192	0.228	0.283		0.184	0.379	0.405	0.584
			0.58		0.321		0.197	0.199	0.329	0.32		0.166	0.386	0.583	0.394
			0.547				0.266	0.376	0.407	0.445		0.296	0.492	0.403	0.211
			0.291				0.183	0.363	0.258	0.365			0.417	0.238	0.312
							0.235	0.197	0.372	0.244			0.309	0.309	0.408
							0.283	0.303	0.343	0.371			0.175	0.276	0.598
							0.236	0.219	0.257	0.341			0.322	0.249	0.273
							0.169	0.202	0.229	0.253			0.264	0.583	0.382
							0.295	0.41	0.417	0.368			0.218	0.454	0.519
								0.411	0.637	0.709			0.444	0.593	0.538
								0.42	0.466	0.502			0.446		0.498
								0.285	0.348	0.422
								0.276	0.278	0.277
								0.501	0.293	0.383
								0.295	0.502	0.542
									0.369	0.326
						Mean value of each experiment
							45 min Biotin	60 min Biotin	75 min Biotin	90 min Biotin
						Experiment 1	0.216167	0.334941	0.366571	0.374867
						Experiment 2	0.238182	0.324286	0.361172	0.38569
						Experiment 3	0.266938	0.349875	0.384739	0.4145

## Sheet: Fig. 2D
	Fig. 2D
			Mander's coefficient (Fraction of SBP-GFP-LAMP1 punctae overlapping with LysoTracker post 90 min biotin addition)
			Experiment 1			Experiment 2			Experiment 3
			Control siRNA	Vps33a siRNA		Control siRNA	Vps33a siRNA		Control siRNA	Vps33a siRNA
			0.166	0.114		0.477	0.037		0.406	0.159
			0.315	0.33		0.375	0.294		0.225	0.148
			0.258	0.091		0.41	0.168		0.427	0.145
			0.373	0.146		0.221	0.12		0.524	0.204
			0.359	0.167		0.407	0.141		0.308	0.081
			0.42	0.145		0.205	0.09		0.405	0.106
			0.423	0.126		0.322	0.215		0.295	0.093
			0.47	0.192		0.296	0.066		0.289	0.204
			0.284	0.117		0.382	0.059		0.348	0.234
			0.205	0.087		0.179	0.344		0.478	0.105
			0.375	0.055		0.316	0.043		0.223	0.078
			0.453	0.069		0.307	0.323		0.385	0.108
			0.247	0.039		0.406	0.267		0.515	0.12
			0.341	0.073		0.158	0.163		0.398	0.137
			0.335	0.159		0.581	0.348		0.319	0.213
			0.337	0.06		0.347	0.11		0.366	0.025
			0.356	0.062		0.218	0.103		0.499	0.034
			0.507	0.082			0.159		0.384	0.024
			0.348	0.106			0.055		0.396	0.173
			0.375	0.121			0.094		0.28	0.125
			0.309	0.015					0.315	0.109
			0.349	0.078					0.283	0.146
			0.279	0.102					0.342	0.147
			0.323	0.086						0.249
				0.094						0.056
										0.12
										0.128
										0.173
										0.095
										0.233
										0.034
										0.152
										0.038
										0.161
										0.157
										0.159
					Mean value of each experiment
						Control siRNA	Vps33a siRNA
					Experiment 1	0.341958	0.10864
					Experiment 2	0.329824	0.15995
					Experiment 3	0.365652	0.129806

## Sheet: Fig. 2E
	Fig. 2E
			Mander's coefficient (Fraction of Arl8b-Halo punctae overlapping with SBP-GFP-LAMP1 post 90 min biotin addition)
			Experiment 1			Experiment 2			Experiment 3
			Control siRNA	Vps33a siRNA		Control siRNA	Vps33a siRNA		Control siRNA	Vps33a siRNA
			0.462	0.283		0.346	0.257		0.354	0.286
			0.178	0.363		0.436	0.299		0.324	0.317
			0.392	0.464		0.466	0.345		0.176	0.254
			0.433	0.434		0.598	0.357		0.22	0.245
			0.272	0.373		0.585	0.231		0.333	0.254
			0.265	0.468		0.372	0.413		0.237	0.285
			0.254	0.357		0.546	0.318		0.411	0.376
			0.563	0.432		0.162	0.371		0.262	0.298
			0.42	0.354		0.468	0.248		0.299	0.296
			0.272	0.243		0.595	0.283		0.274	0.342
			0.539	0.337		0.487	0.464		0.26	0.308
			0.495	0.362			0.248		0.321	0.324
			0.331	0.251			0.28		0.253	0.245
			0.595	0.453			0.282		0.423	0.303
			0.39	0.422			0.363		0.202	0.348
			0.305	0.369					0.329	0.441
			0.224	0.347						0.33
				0.288						0.295
										0.31
										0.324
					Mean value of each experiment
						Control siRNA	Vps33a siRNA
					Experiment 1	0.375882	0.366667
					Experiment 2	0.460091	0.317267
					Experiment 3	0.292375	0.30905
