# Supplementary material for: Arl8b inactivates the Rab11a recycling pathway to promote LAMP1 sorting and lysosome biogenesis
Source: J Cell Biol. 2026 May 21;225(7):e202509040. doi: 10.1083/jcb.202509040 (PMC13193097; doi:10.1083/jcb.202509040)
Supplement: Data S3 — shows source data for graphs from Fig. 3 as an Excel file. [file jcb_202509040_datas3.xlsx]

## Sheet: Fig. 3B
		Fig. 3B
				Mander's coefficient (Fraction of SBP-GFP-LAMP1 punctae overlapping with LysoTracker post 120 min biotin addition)
				Experiment 1			Experiment 2			Experiment 3
				Control siRNA	Arl8b siRNA		Control siRNA	Arl8b siRNA		Control siRNA	Arl8b siRNA
				0.477	0.032		0.454	0.044		0.248	0.031
				0.416	0.082		0.374	0.013		0.444	0.08
				0.199	0.133		0.437	0.096		0.182	0.016
				0.301	0.17		0.447	0.085		0.343	0.163
				0.395	0.082		0.469	0.041		0.196	0.047
				0.258	0.163		0.221	0.046		0.382	0.075
				0.173	0.069		0.171	0.091		0.287	0.141
				0.357	0.219		0.36	0.045		0.388	0.069
				0.347	0.083		0.523	0.062		0.563	0.043
				0.343	0.103		0.449	0.067		0.243	0.067
				0.317	0.027		0.357	0.134		0.421	0.064
				0.247	0.027		0.485	0.025		0.339	0.15
				0.282	0.126		0.493	0.028		0.344	0.084
				0.237	0.155		0.411	0.067		0.36	0.117
				0.227	0.054		0.4	0.118		0.413	0.107
				0.164			0.464	0.034		0.38	0.076
				0.328			0.319	0.109		0.278
							0.221	0.121		0.448
							0.309	0.044		0.47
							0.301	0.103		0.443
							0.4	0.135
							0.492	0.054
							0.188	0.043
							0.284	0.095
							0.284	0.045
							0.168	0.045
							0.338	0.069
							0.547	0.097
							0.528	0.054
							0.421	0.048
								0.035
								0.022
								0.063
								0.03
						Mean value of each experiment
							Control siRNA	Arl8b siRNA
						Experiment 1	0.298118	0.101667
						Experiment 2	0.377167	0.064941
						Experiment 3	0.3586	0.083125

## Sheet: Fig. 3E
		Fig. 3E
			Ratio of CTCF of anti-GFP Ab signal/SBP-GFP-LAMP1 signal
			Experiment 1			Experiment 2			Experiment 3
			Control siRNA	Arl8b siRNA		Control siRNA	Arl8b siRNA		Control siRNA	Arl8b siRNA
			0.260365	0.638237		0.280186	1.24878		0.17027	1.55063
			0.512589	0.646929		0.298181	1.75382		0.318659	1.3904
			0.152354	0.60297		0.421366	1.01391		0.656746	1.06784
			0.383619	0.950125		0.494121	0.892273		0.4254	1.06515
			0.439714	1.66411		0.405427	0.971605		0.2185	1.20339
			0.151118	0.825222		0.565229	1.1105		0.302996	1.59069
			0.1547	0.846662		0.418566	1.21887		0.147309	1.24718
			0.202063	0.571242		0.563995	0.589306		0.361151	1.09637
			0.140519	0.992449		0.28236	0.5391		0.425106	0.953315
			0.342831	0.996142		0.516264	1.0269		0.182348	0.8
			0.295181	0.995416		0.23646	1.10155		0.475787	0.877127
			0.120463	1.4159		0.642877	1.58189		0.564274	0.961733
			0.488088	1.11039		0.324502	0.507772		0.647579	1.79705
			0.178157	1.41726		0.449515	0.56678		0.501418	1.49292
			0.319301	1.35994		0.311113	0.948685		0.347627	1.54861
			0.227536	1.06695		0.350862	1.04169		0.207545	0.554782
			0.225155	0.693249		0.465625	0.763865		0.328608	0.460532
			0.49159	1.14185		0.255151			0.418741
			0.187206	1.13443		0.635736			0.175812
			0.562196	0.868545		0.349183			0.481862
			0.295666	1.07111		0.121011			0.574163
			0.281867	1.42042		0.542249
				0.820027		0.390238
				1.72807		0.497648
				0.757851
				1.19348
		Mean	0.291467	1.03573		0.409078	0.992782		0.37771	1.15634
					Relative fold change in each experiment
						Control siRNA	Arl8b siRNA
					Experiment 1	1	3.46863
					Experiment 2	1	2.94461
					Experiment 3	1	3.14488
