# Supplementary material for: Arl8b inactivates the Rab11a recycling pathway to promote LAMP1 sorting and lysosome biogenesis
Source: J Cell Biol. 2026 May 21;225(7):e202509040. doi: 10.1083/jcb.202509040 (PMC13193097; doi:10.1083/jcb.202509040)
Supplement: Data S4 — shows source data for graphs from Fig. 4 as an Excel file. [file jcb_202509040_datas4.xlsx]

## Sheet: Fig. 4B
	Fig. 4B
			Mander's coefficient (Fraction of SBP-GFP-LAMP1 punctae overlapping with AP-3)
			Experiment 1					Experiment 2					Experiment 3
			30 min Biotin	60 min Biotin	90 min Biotin	120 min Biotin		30 min Biotin	60 min Biotin	90 min Biotin	120 min Biotin		30 min Biotin	60 min Biotin	90 min Biotin	120 min Biotin
			0.334	0.279	0.208	0.155		0.099	0.284	0.203	0.281		0.279	0.436	0.157	0.215
			0.261	0.165	0.243	0.179		0.093	0.313	0.291	0.127		0.146	0.263	0.194	0.298
			0.194	0.379	0.358	0.239		0.248	0.289	0.343	0.279		0.162	0.24	0.162	0.15
			0.247	0.277	0.117	0.281		0.178	0.21	0.203	0.274		0.132	0.34	0.247	0.168
			0.348	0.242	0.112	0.234		0.283	0.222	0.266	0.225		0.178	0.265	0.215	0.217
			0.335	0.222	0.196	0.151		0.328	0.269	0.324	0.243		0.076	0.299	0.292	0.278
			0.2	0.26	0.117	0.208		0.075	0.292	0.177	0.281		0.062	0.17	0.109	0.166
			0.109	0.191	0.29	0.231		0.233	0.248	0.238	0.199		0.103	0.423	0.379	0.208
			0.16	0.27	0.23	0.176		0.077	0.363	0.172	0.227		0.203	0.171	0.29	0.21
			0.199	0.288	0.41	0.272		0.216	0.229	0.212	0.271		0.082	0.211	0.158	0.137
			0.2	0.186	0.115			0.06	0.21	0.26	0.284		0.2	0.319	0.357	0.257
				0.198	0.238			0.24	0.191	0.163	0.288		0.105	0.225	0.232	0.249
				0.224				0.267	0.247	0.189	0.163		0.187	0.222	0.229	0.284
				0.258				0.252	0.271	0.244	0.253		0.183	0.325	0.257	0.276
				0.425				0.198	0.285	0.266	0.202		0.162	0.247	0.361	0.183
								0.203	0.222	0.246	0.16		0.05	0.298	0.174	0.252
								0.101	0.177	0.311	0.192		0.213	0.196	0.208	0.111
								0.174	0.202	0.193	0.269		0.167	0.24	0.241	0.236
								0.093	0.238	0.352			0.095	0.282	0.199	0.19
								0.322	0.215	0.141			0.167	0.236	0.335	0.136
								0.273	0.339	0.385			0.233	0.306	0.186	0.232
								0.225	0.219	0.118			0.095	0.336	0.256	0.192
								0.232	0.289	0.166			0.139	0.146	0.393	0.314
								0.356	0.162	0.41			0.341	0.184	0.236
								0.323	0.221	0.153			0.195	0.306	0.214
								0.213	0.255	0.17			0.231	0.243	0.213
								0.265	0.275	0.419			0.209	0.196	0.195
								0.132	0.247	0.15			0.224	0.422	0.237
								0.218	0.337	0.221			0.099	0.216	0.367
								0.152	0.248	0.2			0.143	0.258	0.102
									0.188	0.224			0.337	0.2	0.132
									0.152				0.149	0.202	0.182
													0.291	0.192	0.203
													0.113	0.183	0.277
													0.199	0.398
													0.328	0.272
													0.244
													0.232
													0.109
													0.134
													0.32
													0.315
								Mean value of each experiment
								30 min Biotin	60 min Biotin	90 min Biotin	120 min Biotin
							Experiment 1	0.235182	0.2576	0.2195	0.2126
							Experiment 2	0.2043	0.247156	0.239032	0.234333
							Experiment 3	0.181714	0.263	0.234971	0.215609

## Sheet: Fig. 4D
	Fig. 4D
		Mander's coefficient (Fraction of SBP-GFP-LAMP1 punctae overlapping with AP-3 post 60 min biotin addition)
			Experiment 1			Experiment 2			Experiment 3
			Control siRNA	Arl8b siRNA		Control siRNA	Arl8b siRNA		Control siRNA	Arl8b siRNA
			0.314	0.222		0.217	0.192		0.188	0.211
			0.276	0.199		0.264	0.097		0.288	0.206
			0.291	0.087		0.264	0.219		0.341	0.207
			0.3	0.181		0.201	0.188		0.273	0.231
			0.344	0.254		0.266	0.179		0.255	0.167
			0.306	0.112		0.213	0.091		0.205	0.236
			0.265	0.287		0.264	0.232		0.236	0.164
			0.231	0.261		0.207	0.254		0.313	0.249
			0.3	0.27		0.29	0.125		0.254	0.106
			0.313	0.284		0.216	0.167		0.275	0.231
			0.251	0.167		0.322	0.112		0.282	0.145
			0.331	0.236		0.218	0.218		0.325	0.201
			0.276	0.161		0.171	0.175		0.187	0.211
			0.313			0.3	0.233		0.248	0.147
			0.174				0.241			0.174
							0.214			0.245
							0.164			0.176
							0.136			0.155
										0.146
										0.122
										0.172
										0.239
										0.139
										0.192
										0.122
										0.194
										0.196
										0.134
					Mean value of each experiment
						Control siRNA	Arl8b siRNA
					Experiment 1	0.285667	0.209308
					Experiment 2	0.243786	0.179833
					Experiment 3	0.262143	0.182786

## Sheet: Fig. 4F
	Fig. 4F
			Mander's coefficient (Fraction of SBP-GFP-LAMP1 punctae overlapping with Rab11a post 60 min biotin addition)												Mander's coefficient (Fraction of SBP-GFP-LAMP1 punctae overlapping with Rab14 post 60 min biotin addition)
			Experiment 1			Experiment 2			Experiment 3						Experiment 1			Experiment 2			Experiment 3
			Control siRNA	Arl8b siRNA		Control siRNA	Arl8b siRNA		Control siRNA	Arl8b siRNA					Control siRNA	Arl8b siRNA		Control siRNA	Arl8b siRNA		Control siRNA	Arl8b siRNA
			0.162	0.195		0.179	0.205		0.117	0.154					0.322	0.323		0.049	0.428		0.063	0.256
			0.059	0.199		0.128	0.2		0.135	0.127					0.107	0.415		0.075	0.393		0.258	0.37
			0.187	0.199		0.07	0.196		0.1	0.233					0.316	0.291		0.153	0.234		0.209	0.318
			0.192	0.319		0.158	0.209		0.13	0.272					0.171	0.303		0.301	0.299		0.185	0.235
			0.102	0.333		0.09	0.139		0.104	0.149					0.227	0.495		0.327	0.239		0.151	0.445
			0.147	0.296		0.209	0.188		0.101	0.206					0.309	0.249		0.214	0.338		0.305	0.465
			0.102	0.305		0.139	0.472		0.064	0.188					0.293	0.411		0.232	0.53		0.257	0.276
			0.12	0.293		0.115	0.158		0.104	0.204					0.14	0.164		0.06	0.259		0.293	0.349
			0.113	0.327		0.06	0.161		0.129	0.276					0.236	0.24		0.183	0.47		0.191	0.388
			0.09	0.374			0.172		0.075	0.121					0.226	0.213		0.161	0.338		0.255	0.32
			0.144	0.265					0.166	0.258					0.19	0.178		0.103	0.326			0.446
			0.177	0.276					0.094	0.242					0.216	0.224		0.093	0.371			0.363
			0.082	0.365					0.166	0.131					0.273	0.349		0.223	0.265			0.232
			0.198	0.275					0.124						0.148	0.275			0.189
			0.121	0.405											0.194	0.234			0.322
			0.105												0.231	0.199			0.492
			0.179												0.226	0.303			0.435
			0.164												0.2	0.518			0.474
			0.112												0.137	0.286			0.374
			0.123												0.202	0.297			0.515
			0.119												0.131	0.267			0.236
			0.024												0.17	0.265			0.17
															0.148	0.294			0.429
															0.154	0.361			0.297
															0.164	0.457
																	Mean value of each experiment
																		Control siRNA	Arl8b siRNA
																	Experiment 1	0.2167	0.343308
					Mean value of each experiment												Experiment 2	0.167231	0.350958
						Control siRNA	Arl8b siRNA										Experiment 3	0.20524	0.30444
					Experiment 1	0.128273	0.295067
					Experiment 2	0.127556	0.21
					Experiment 3	0.114929	0.197

## Sheet: Fig. 4H
		Fig. 4H
			Experiment 1									Experiment 2									Experiment 3									Experiment 4
			3X- FLAG-TFR1									3X- FLAG-TFR1									3X- FLAG-TFR1									3X- FLAG-TFR1
				Input	IP	Normalized to Input
			Control siRNA	102573	142975	1.39388							Input	IP	Normalized to Input							Input	IP	Normalized to Input							Input	IP	Normalized to Input
			Arl8b siRNA	91633.6	130115	1.41995						Control siRNA	63763.3	77663.3	1.21799						Control siRNA	52749.2	100608	1.90729						Control siRNA	107748	163980	1.52188
												Arl8b siRNA	65585.6	74062.3	1.12925						Arl8b siRNA	49346.7	98149.5	1.98898						Arl8b siRNA	117056	163868	1.39991
			LAMP1
				Input	Co-IP	Normalized to Input	Normalized to IP		Fold Change			LAMP1									LAMP1									LAMP1
			Control siRNA	105677	27547.1	0.260674	0.187013		1				Input	Co-IP	Normalized to Input	Normalized to IP		Fold Change				Input	Co-IP	Normalized to Input	Normalized to IP		Fold Change				Input	Co-IP	Normalized to Input	Normalized to IP		Fold Change
			Arl8b siRNA	120546	106849	0.886375	0.624231		3.33791			Control siRNA	132484	45081	0.340274	0.279373		1			Control siRNA	101606	9305.48	0.0915844	0.048018		1			Control siRNA	187137	16986	0.0907676	0.0596417		1
												Arl8b siRNA	134845	87549.6	0.649263	0.574952		2.05801			Arl8b siRNA	109259	32257.4	0.295237	0.148436		3.09127			Arl8b siRNA	145477	45741	0.31442	0.2246		3.76582
			LAMP2
				Input	Co-IP	Normalized to Input	Normalized to IP		Fold Change			LAMP2									LAMP2									LAMP2
			Control siRNA	91085.8	72257.5	0.793291	0.569123		1				Input	Co-IP	Normalized to Input	Normalized to IP		Fold Change				Input	Co-IP	Normalized to Input	Normalized to IP		Fold Change				Input	Co-IP	Normalized to Input	Normalized to IP		Fold Change
			Arl8b siRNA	117073	102947	0.879334	0.619273		1.08812			Control siRNA	98237.6	68906.1	0.701423	0.575884		1			Control siRNA	88242.5	102640	1.16316	0.609851		1			Control siRNA	111814	83884.8	0.75022	0.492956		1
												Arl8b siRNA	95274	55922.7	0.586967	0.519786		0.902589			Arl8b siRNA	85817	78229.4	0.911585	0.458318		0.751525			Arl8b siRNA	127760	85218.3	0.667018	0.476471		0.96656
			Rab11a
				Input	Co-IP	Normalized to Input	Normalized to IP		Fold Change			Rab11a									Rab11a									Rab11a
			Control siRNA	75456.6	40447	0.53603	0.384559		1				Input	Co-IP	Normalized to Input	Normalized to IP		Fold Change				Input	Co-IP	Normalized to Input	Normalized to IP		Fold Change				Input	Co-IP	Normalized to Input	Normalized to IP		Fold Change
			Arl8b siRNA	73637.6	47631.5	0.646836	0.455535		1.18457			Control siRNA	71060.2	37992.2	0.534648	0.438958		1			Control siRNA	84434	50621.9	0.599543	0.314343		1			Control siRNA	82727.2	72676.9	0.878512	0.577254		1
												Arl8b siRNA	68613.1	45866.3	0.668477	0.591968		1.34857			Arl8b siRNA	79167.3	48513.2	0.612794	0.308095		0.980123			Arl8b siRNA	84761.5	77413.1	0.913305	0.652402		1.13018

## Sheet: Fig. 4I
	Fig. 4I
			Relative MFI of Surface LAMP1 (%)
				Control siRNA	Arl8b siRNA	Arl8b siRNA + Rab11a siRNA
			Experiment 1	100	153	96
			Experiment 2	100	144	80
			Experiment 3	100	141	85
