# Supplementary material for: Arl8b inactivates the Rab11a recycling pathway to promote LAMP1 sorting and lysosome biogenesis
Source: J Cell Biol. 2026 May 21;225(7):e202509040. doi: 10.1083/jcb.202509040 (PMC13193097; doi:10.1083/jcb.202509040)
Supplement: Data S5 — shows source data for densitometric calculation for blot in Fig. 5 as an Excel file. [file jcb_202509040_datas5.xlsx]

## Sheet: Fig. 5E
			Fig. 5E
									IB: Anti-FLAG
									IB: Anti-HA
				Input	Co-IP	Arl8b-HA IP	Normalized to Input	Normalized to IP	Fold Change
			FLAG-TBC1D9B (WT)	55633.5	44338.7	121001	0.796978	6.58654e-06	1
			FLAG-TBC1D9B (E91A)	63919	26287.7	108271	0.411266	3.79848e-06	0.576704
