# Supplementary material for: Arl8b inactivates the Rab11a recycling pathway to promote LAMP1 sorting and lysosome biogenesis
Source: J Cell Biol. 2026 May 21;225(7):e202509040. doi: 10.1083/jcb.202509040 (PMC13193097; doi:10.1083/jcb.202509040)
Supplement: Data S6 — shows source data for graphs from Fig. 6 as an Excel file. [file jcb_202509040_datas6.xlsx]

## Sheet: Fig. 6B
	Fig. 6B
			PCC of GFP-TBC1D9B with Arl8b-Halo
			Experiment 1								Experiment 2								Experiment 3
			GFP-TBC1D9B (WT)				GFP-TBC1D9B (E91A)	GFP-TBC1D9B (1-270 aa)			GFP-TBC1D9B (WT)				GFP-TBC1D9B (E91A)	GFP-TBC1D9B (1-270 aa)			GFP-TBC1D9B (WT)				GFP-TBC1D9B (E91A)	GFP-TBC1D9B (1-270 aa)
			Vector	Arl8b (WT)	Arl8b (Q75L)	Arl8b (T34N)	Arl8b (Q75L)	Arl8b (Q75L)	Arl8b (T34N)		Vector	Arl8b (WT)	Arl8b (Q75L)	Arl8b (T34N)	Arl8b (Q75L)	Arl8b (Q75L)	Arl8b (T34N)		Vector	Arl8b (WT)	Arl8b (Q75L)	Arl8b (T34N)	Arl8b (Q75L)	Arl8b (Q75L)	Arl8b (T34N)
			0	0.169	0.171	0.031	0.016	0.132	0		0	0.194	0.202	0.003	0.039	0.245	0.04		0	0.268	0.177	0	0.04	0.318	0.008
			0	0.231	0.177	0.001	0.014	0.339	0.003		0.023	0.245	0.187	0.001	0.037	0.346	0.022		0	0.165	0.263	0.01	0.031	0.262	0
			0	0.121	0.162	0.011	0.011	0.255	0.001		0	0.197	0.254	0	0.022	0.181	0.009		0	0.29	0.14	0	0.027	0.27	0
			0	0.2	0.249	0.002	0.004	0.184	0.008		0	0.194	0.287	0	0.041	0.253	0.045		0	0.194	0.245	0.003	0.017	0.166	0
			0	0.153	0.162	0.002	0.003	0.141	0.015		0.022	0.299	0.346	0.012	0.015	0.271	0.006		0	0.125	0.138	0.006	0.016	0.188	0.005
			0	0.255	0.192	0.001	0.048	0.258	0.003		0	0.327	0.233	0	0.005	0.193	0.037		0.002	0.224	0.328	0.01	0.042	0.17	0.006
			0	0.247	0.143	0.001	0.009	0.144	0		0.031	0.19	0.167	0	0.025	0.306	0.042		0.003	0.214	0.279	0.019	0.024	0.221	0.014
			0	0.284	0.168	0.026	0.057	0.147	0		0.008	0.171	0.145	0.005	0	0.244	0		0.013	0.219	0.143	0.002	0.056	0.176	0.015
			0	0.14	0.208	0.013	0.016	0.131	0.002		0.004	0.132	0.147	0	0.026	0.198	0		0.004	0.122	0.126	0.003	0.035	0.26	0
			0	0.118	0.248	0.031	0.062	0.129	0		0	0.285	0.124	0.014	0.084	0.276	0.028		0.018	0.144	0.171	0.035	0.027	0.275	0.015
			0	0.102	0.224	0.002	0.06	0.333	0.022		0.009	0.23	0.275	0.025	0.034	0.213	0.042		0.012	0.277	0.318	0.01	0.001	0.244	0
			0.014	0.12	0.161	0.006	0.021	0.138	0.002		0	0.119		0.025	0.02	0.185	0.022		0.003	0.237	0.133	0.004	0.056	0.181	0.008
			0	0.123		0.02	0.079	0.196	0.029		0	0.124		0.002	0.026	0.231	0		0.006	0.144	0.182	0	0.044	0.202	0.024
			0	0.132		0.004	0.003	0.284	0.005		0.025	0.179		0.028	0	0.26	0.054		0.013	0.321		0.025	0.027	0.178	0.02
			0.023	0.121		0.003	0.04	0.212	0		0.007	0.157		0.011	0.029	0.197	0.02		0.005	0.162		0.002	0.032	0.266	0.031
			0	0.124		0	0.021		0.002		0.001			0.001	0.021	0.257	0.005		0.005	0.329		0.006	0.001	0.248	0.003
			0.019			0.004	0.046		0.014		0			0.01	0.01	0.164	0		0.015	0.113		0.004		0.221	0.014
			0			0.006	0.066		0.026		0.015			0.024	0.009	0.202	0.015		0.006					0.262	0.012
			0.016			0	0.042		0.009		0.02			0.003	0.056	0.265	0.043		0					0.176	0.015
			0.007			0			0.004		0				0.008	0.358	0.008		0.011					0.259	0
			0.013			0			0.058		0.002				0.081		0.047		0.004					0.271	0
			0.001			0.003			0.023		0.004				0.001		0.03		0.013
			0			0			0.037		0.018
			0						0.013		0.024
			0						0.006		0.001
			0.001						0		0
									0
									0.007
									0
									0.008
									0.022
											Mean value of each experiment
											GFP-TBC1D9B (WT)				GFP-TBC1D9B (E91A)	GFP-TBC1D9B (1-270 aa)
											Vector	Arl8b (WT)	Arl8b (Q75L)	Arl8b (T34N)	Arl8b (Q75L)	Arl8b (Q75L)	Arl8b (T34N)
										Experiment 1	0.003615	0.165	0.18875	0.007261	0.032526	0.201533	0.01029
										Experiment 2	0.008231	0.202867	0.215182	0.008632	0.026773	0.24225	0.023409
										Experiment 3	0.006045	0.208706	0.203308	0.008176	0.02975	0.229238	0.009048

## Sheet: Fig. 6C
	Fig. 6C
			Mander's coefficient (Fraction of GFP-TBC1D9B punctae overlapping with Arl8b-Halo)
			Experiment 1								Experiment 2								Experiment 3
			GFP-TBC1D9B (WT)				GFP-TBC1D9B (E91A)	GFP-TBC1D9B (1-270 aa)			GFP-TBC1D9B (WT)				GFP-TBC1D9B (E91A)	GFP-TBC1D9B (1-270 aa)			GFP-TBC1D9B (WT)				GFP-TBC1D9B (E91A)	GFP-TBC1D9B (1-270 aa)
			Vector	Arl8b (WT)	Arl8b (Q75L)	Arl8b (T34N)	Arl8b (Q75L)	Arl8b (Q75L)	Arl8b (T34N)		Vector	Arl8b (WT)	Arl8b (Q75L)	Arl8b (T34N)	Arl8b (Q75L)	Arl8b (Q75L)	Arl8b (T34N)		Vector	Arl8b (WT)	Arl8b (Q75L)	Arl8b (T34N)	Arl8b (Q75L)	Arl8b (Q75L)	Arl8b (T34N)
			0	0.242	0.556	0.034	0.12	0.814	0		0	0.262	0.232	0.016	0.183	0.395	0.052		0.001	0.201	0.504	0.054	0.125	0.368	0.031
			0	0.374	0.223	0	0.111	0.366	0.034		0.023	0.296	0.442	0.011	0.191	0.313	0.045		0	0.5	0.239	0.002	0.104	0.581	0
			0	0.359	0.485	0.018	0.035	0.333	0.09		0	0.448	0.542	0.004	0.119	0.688	0.078		0	0.196	0.186	0.015	0.166	0.486	0
			0	0.464	0.475	0.005	0.028	0.601	0.016		0	0.344	0.296	0.005	0.094	0.535	0.024		0	0.395	0.339	0.006	0.13	0.573	0.02
			0	0.369	0.547	0.026	0.025	0.377	0		0.038	0.368	0.554	0.014	0.128	0.291	0.053		0	0.341	0.181	0.006	0.044	0.65	0.015
			0	0.217	0.53	0	0.063	0.246	0		0	0.223	0.244	0.003	0	0.454	0.009		0.003	0.247	0.506	0.005	0.105	0.556	0.035
			0	0.473	0.412	0	0.135	0.535	0		0.031	0.19	0.213	0.007	0.172	0.413	0		0.004	0.358	0.213	0.008	0.196	0.32	0.004
			0	0.594	0.496	0.053	0.133	0.465	0		0.005	0.458	0.412	0.008	0.153	0.541	0		0.006	0.283	0.377	0.043	0.157	0.257	0
			0	0.38	0.358	0.048	0	0.442	0.083		0.003	0.239	0.228	0.001	0.103	0.506	0.028		0.003	0.214	0.372	0.008	0.151	0.412	0.036
			0	0.245	0.42	0.04	0.164	0.564	0		0	0.282	0.395	0.03	0.083	0.311	0.054		0.016	0.183	0.545	0.02	0.109	0.388	0
			0	0.466	0.608	0.017	0.076	0.414	0.052		0.004	0.569	0.606	0.121	0.096	0.636	0		0.01	0.45	0.546	0.105	0	0.63	0.033
			0.008	0.27	0.431	0.005	0.107	0.241	0.011		0	0.527	0.489	0.089	0	0.328	0.042		0.002	0.591	0.249	0.11	0.126	0.488	0.015
			0	0.197	0.316	0.036		0.514	0		0	0.296	0.294	0.009	0.1	0.571	0.044		0.003	0.53	0.234	0.005	0.116	0.631	0.065
			0	0.51	0.334	0.038		0.362	0		0.015	0.572	0.482	0.072	0.075	0.571	0.125		0.017	0.318	0.414	0.007	0.025	0.368	0.004
			0.011	0.34	0.391	0.022		0.446	0.037		0.002	0.418	0.605	0.024	0.039	0.388	0.117		0.008	0.445	0.525	0.005	0.114	0.619	0.007
			0	0.395	0.276	0.006		0.487	0.021		0.003	0.397	0.509	0.006	0.054	0.756	0.023		0.003	0.245	0.29	0.041	0	0.342	0.071
			0.015	0.309	0.368	0.02		0.557	0.033		0	0.425	0.203	0.007	0.03	0.607	0.015		0.013	0.242	0.401	0.002		0.24	0.033
			0	0.261	0.309	0.039		0.306	0.006		0.013	0.228		0.046	0.207	0.702	0.111		0.013	0.57	0.182	0.014		0.382	0
			0.016	0.307	0.39	0		0.276	0.025		0.01	0.242		0.011	0	0.385	0.01		0	0.494	0.339	0.012		0.647	0
			0.006	0.428		0.015		0.264	0.111		0	0.191				0.518			0.011	0.191	0.345			0.484
			0.006			0.008		0.371	0.048		0.002					0.431			0.003	0.162	0.4			0.563
			0			0.004		0.305	0.044		0.01					0.508			0.02	0.548	0.51			0.779
			0			0.017		0.284	0		0.01					0.484					0.336			0.753
			0					0.533	0		0.021					0.431					0.252			0.576
			0					0.526	0.065		0.001					0.527								0.439
			0						0		0					0.587								0.488
									0.012							0.67								0.517
									0.04							0.684								0.321
																								0.619
																								0.565
																								0.259
																								0.513
											Mean value of each experiment													0.728
											GFP-TBC1D9B (WT)				GFP-TBC1D9B (E91A)	GFP-TBC1D9B (1-270 aa)
											Vector	Arl8b (WT)	Arl8b (Q75L)	Arl8b (T34N)	Arl8b (Q75L)	Arl8b (Q75L)	Arl8b (T34N)
										Experiment 1	0.002385	0.36	0.417105	0.019609	0.083083	0.42516	0.026
										Experiment 2	0.007346	0.34875	0.396824	0.025474	0.096158	0.50825	0.043684
										Experiment 3	0.006182	0.350182	0.353542	0.024632	0.10425	0.501273	0.019421

## Sheet: Fig. 6E
	Fig. 6E
		Mander's coefficient (Fraction of GFP-TBC1D9B punctae overlapping with LAMP1-RFP)								Mander'scoefficient (Fraction of GFP-TBC1D9B punctae overlapping with LysoTracker)
				Experiment 1	Experiment 2	Experiment 3						Experiment 1	Experiment 2	Experiment 3
				0.889	0.383	0.379						0.075	0.001	0.04
				0.868	0.797	0.771						0.036	0.243	0.071
				0.762	0.431	0.892						0.003	0.207	0.057
				0.773	0.818	0.756						0.145	0.015	0.019
				0.744	0.547	0.655						0.1	0.132	0.244
				0.688	0.802	0.483						0.13	0.246	0.028
				0.593	0.621	0.705						0.108	0.127	0.145
				0.723	0.813	0.544						0.07	0.041	0.136
				0.391	0.411	0.587						0.222	0.153	0.055
				0.831	0.76	0.712						0.135	0.08	0.195
				0.447	0.745	0.944						0.069	0.057	0.129
				0.578	0.524	0.445						0.066	0.175	0.085
					0.753	0.751						0.109	0.11	0.168
					0.703	0.586							0.105	0.104
					0.635	0.758							0.045	0.105
						0.894							0.012	0.269
						0.708							0.068	0.096
						0.75							0.203	0.082
						0.77							0.215	0.023
						0.794							0.03	0.077
						0.839							0.134	0.097
						0.52							0.08
						0.787							0.035
						0.7							0.009
						0.627							0.216
						0.754
						0.455
								Mean value of each experiment
									LAMP1-RFP	LysoTracker
								Experiment 1	0.690583	0.097538
								Experiment 2	0.649533	0.10956
								Experiment 3	0.68763	0.105952

## Sheet: Fig. 6G
		Fig. 6G
			Experiment 1								Experiment 2								Experiment 3
				FLAG-TMEM192								FLAG-TMEM192								FLAG-TMEM192
				Input	FLAG IP	Normalized to Input						Input	FLAG IP	Normalized to Input						Input	FLAG IP	Normalized to Input
				129742	54829.8	0.422606						83781.6	82729.1	0.987438						69834.3	57596	0.824753
				135714	58311.1	0.429661						79881.5	85123.5	1.06562						65324.4	84783.2	1.29788
				TBC1D9B								TBC1D9B								TBC1D9B
				Input	TBC1D9B	Normalized to Input		TBC1D9B/IP	Fold Change			Input	TBC1D9B	Normalized to Input		TBC1D9B/IP	Fold Change			Input	TBC1D9B	Normalized to Input		TBC1D9B/IP	Fold Change
			Control siRNA	109873	41035.9	0.373485		0.883767	1		Control siRNA	33711.1	63325.7	1.87848		1.90238	1		Control siRNA	61925.6	26716.1	0.431422		0.523093	1
			Arl8b siRNA	118887	11339.7	0.0953818		0.221993	0.25119		Arl8b siRNA	35585.9	17198.7	0.4833		0.453538	0.238405		Arl8b siRNA	88173.9	23916.8	0.271246		0.208991	0.39953
				LAMP1								LAMP1								LAMP1
				Input	LAMP1	Normalized to Input		LAMP1/IP	Fold Change			Input	LAMP1	Normalized to Input		TBC1D9B/IP	Fold Change			Input	LAMP1	Normalized to Input		TBC1D9B/IP	Fold Change
			Control siRNA	104267	50262.1	0.48205		1.14066	1		Control siRNA	85640.6	58183.1	0.679387		0.68803	1		Control siRNA	74735.5	34689.3	0.464161		0.562788	1
			Arl8b siRNA	98528.7	43109.1	0.437529		1.01831	0.892736		Arl8b siRNA	80745.5	56825.7	0.703762		0.660424	0.959876		Arl8b siRNA	88034.6	60303	0.684992		0.527778	0.937791
				Cathepsin D								Cathepsin D								Cathepsin D
				Input	Cathepsin D	Normalized to Input		Cathepsin D/IP	Fold Change			Input	Cathepsin D	Normalized to Input		TBC1D9B/IP	Fold Change			Input	Cathepsin D	Normalized to Input		TBC1D9B/IP	Fold Change
			Control siRNA	130653	33116.7	0.25347		0.599779	1		Control siRNA	18217.1	24384.1	1.33853		1.35556	1		Control siRNA	45730.1	8252.02	0.18045		0.218793	1
			Arl8b siRNA	134681	32183.7	0.238962		0.556164	0.927282		Arl8b siRNA	26770.1	34999.1	1.3074		1.22689	0.905077		Arl8b siRNA	60190.7	17829.5	0.296217		0.228231	1.04314
