# Supplementary material for: Arl8b inactivates the Rab11a recycling pathway to promote LAMP1 sorting and lysosome biogenesis
Source: J Cell Biol. 2026 May 21;225(7):e202509040. doi: 10.1083/jcb.202509040 (PMC13193097; doi:10.1083/jcb.202509040)
Supplement: Data S7 — shows source data for graphs from Fig. 7 as an Excel file. [file jcb_202509040_datas7.xlsx]

## Sheet: Fig. 7B
	Fig. 7B
	Mander's coefficient (Fraction of SBP-GFP-LAMP1 punctae overlapping with LysoTracker post 90 min biotin addition)
		Experiment 1			Experiment 2			Experiment 3
		Control siRNA	TBC1D9B siRNA		Control siRNA	TBC1D9B siRNA		Control siRNA	TBC1D9B siRNA
		0.426	0.099		0.329	0.107		0.425	0.082
		0.32	0.158		0.34	0.09		0.309	0.088
		0.279	0.117		0.311	0.067		0.303	0.151
		0.337	0.054		0.231	0.051		0.354	0.055
		0.531	0.207		0.238	0.097		0.235	0.051
		0.322	0.077		0.236	0.115		0.37	0.065
		0.291	0.1		0.508	0.102		0.479	0.042
		0.437	0.096		0.452	0.053		0.218	0.092
		0.382	0.129		0.232	0.102		0.452	0.123
		0.428	0.127		0.353	0.099		0.256	0.145
		0.27	0.016		0.244	0.183		0.443	0.128
		0.245			0.353	0.06		0.281	0.133
		0.322			0.237	0.034		0.363	0.113
		0.364			0.303	0.104		0.225	0.23
		0.365			0.248	0.129		0.421	0.151
					0.28	0.067		0.497	0.183
					0.548	0.204		0.379	0.159
					0.252	0.202		0.271
					0.331			0.347
					0.366			0.559
								0.362
								0.312
								0.293
								0.253
								0.303
								0.247
								0.324
				Mean value of each experiment
					Control siRNA	TBC1D9B siRNA
				Experiment 1	0.3546	0.107273
				Experiment 2	0.3196	0.103667
				Experiment 3	0.343741	0.117118

## Sheet: Fig. 7D
	Fig. 7D
		Mander's coefficient (Fraction of SBP-GFP-LAMP1 punctae overlapping with Rab11a post 60 min biotin addition)
			Experiment 1			Experiment 2			Experiment 3
			Control siRNA	TBC1D9B siRNA		Control siRNA	TBC1D9B siRNA		Control siRNA	TBC1D9B siRNA
			0.096	0.29		0.071	0.181		0.052	0.43
			0.094	0.23		0.036	0.229		0.1	0.31
			0.105	0.248		0.098	0.294		0.203	0.313
			0.062	0.129		0.094	0.274		0.143	0.259
			0.095	0.151		0.038	0.121		0.172	0.222
			0.072	0.218		0.099	0.228		0.12	0.23
			0.085	0.192		0.099	0.198		0.141	0.193
			0.042	0.228		0.057	0.308		0.114	0.411
			0.071	0.186		0.077	0.182		0.163	0.293
			0.067	0.172		0.102	0.257		0.128	0.329
			0.041	0.146					0.104	0.331
			0.047	0.185					0.144	0.301
			0.133	0.216					0.199	0.23
			0.091	0.263					0.072	0.381
			0.066	0.099					0.114	0.372
									0.154
									0.132
									0.139
									0.11
					Mean value of each experiment
						Control siRNA	TBC1D9B siRNA
					Experiment 1	0.0778	0.196867
					Experiment 2	0.0771	0.2272
					Experiment 3	0.131789	0.307

## Sheet: Fig. 7F
			Fig. 7F
				Experiment 1									Experiment 2									Experiment 3									Experiment 4
				3X-FLAG-TFR1									3X-FLAG-TFR1									3X-FLAG-TFR1									3X-FLAG-TFR1
					Input	IP	Normalized to Input							Input	IP	Normalized to Input							Input	IP	Normalized to Input							Input	IP	Normalized to Input
				Control siRNA	125321	138624	1.10616						Control siRNA	67480.1	109690	1.62552						Control siRNA	85047.2	126011	1.48166						Control siRNA	79701.8	81992	1.02874
				TBC1D9B siRNA	73017.8	93773	1.28425						TBC1D9B siRNA	49685.3	91816.7	1.84797						TBC1D9B siRNA	76271.9	117315	1.53811						TBC1D9B siRNA	74062.7	89785	1.21228
				LAMP1									LAMP1									LAMP1									LAMP1
					Input	Co-IP	Normalized to Input	Normalized to IP		Fold Change				Input	Co-IP	Normalized to Input	Normalized to IP		Fold Change				Input	Co-IP	Normalized to Input	Normalized to IP		Fold Change				Input	Co-IP	Normalized to Input	Normalized to IP		Fold Change
				Control siRNA	111805	31231.9	0.279343	0.252535		1			Control siRNA	110132	14208.7	0.129015	0.0793683		1			Control siRNA	118030	22719	0.192485	0.129912		1			Control siRNA	93513.4	32040.6	0.342632	0.333061		1
				TBC1D9B siRNA	106323	65386.7	0.614984	0.478867		1.89624			TBC1D9B siRNA	125836	32445.2	0.257837	0.139525		1.75794			TBC1D9B siRNA	131541	59267.6	0.450564	0.292933		2.25486			TBC1D9B siRNA	78859.7	72240.8	0.916068	0.755654		2.26882
				LAMP2									LAMP2									LAMP2									LAMP2
					Input	Co-IP	Normalized to Input	Normalized to IP		Fold Change				Input	Co-IP	Normalized to Input	Normalized to IP		Fold Change				Input	Co-IP	Normalized to Input	Normalized to IP		Fold Change				Input	Co-IP	Normalized to Input	Normalized to IP		Fold Change
				Control siRNA	81640.4	70009.8	0.857539	0.775242		1			Control siRNA	102773	61263.7	0.596108	0.366719		1			Control siRNA	83038.7	91426.4	1.10101	0.74309		1			Control siRNA	89473.3	70008.5	0.782452	0.760596		1
				TBC1D9B siRNA	69607.2	50770.4	0.729385	0.567947		0.732606			TBC1D9B siRNA	116133	63925.1	0.550445	0.297865		0.812245			TBC1D9B siRNA	67363.3	74693	1.10881	0.720889		0.970123			TBC1D9B siRNA	90853.3	74419.7	0.819119	0.675682		0.888359
				Rab11a									Rab11a									Rab11a									Rab11a
					Input	Co-IP	Normalized to Input	Normalized to IP		Fold Change				Input	Co-IP	Normalized to Input	Normalized to IP		Fold Change				Input	Co-IP	Normalized to Input	Normalized to IP		Fold Change				Input	Co-IP	Normalized to Input	Normalized to IP		Fold Change
				Control siRNA	86012.3	49317.4	0.573375	0.518349		1			Control siRNA	69231.4	47030.7	0.679327	0.417913		1			Control siRNA	53723.1	25620.7	0.476903	0.32187		1			Control siRNA	62594.1	47959	0.76619	0.744788		1
				TBC1D9B siRNA	67952.4	51914.4	0.763982	0.594886		1.14766			TBC1D9B siRNA	71172.2	49488.4	0.695334	0.37627		0.900353			TBC1D9B siRNA	44846.5	26485.9	0.59059	0.383971		1.19294			TBC1D9B siRNA	55677.3	60043.2	1.07842	0.889572		1.1944

## Sheet: Fig. 7G
	Fig. 7G
		Relative MFI of Surface LAMP1 (%)
			Surface LAMP1
			Control siRNA	TBC1D9B siRNA	TBC1D9B siRNA + Rab11a siRNA
			100	172.5	94
			100	195	105.3
			100	152.1	86.7
