# Supplementary material for: Arl8b inactivates the Rab11a recycling pathway to promote LAMP1 sorting and lysosome biogenesis
Source: J Cell Biol. 2026 May 21;225(7):e202509040. doi: 10.1083/jcb.202509040 (PMC13193097; doi:10.1083/jcb.202509040)
Supplement: Data S8 — shows source data for graphs and densitometric calculation for blot from Fig. 8 as an Excel file. [file jcb_202509040_datas8.xlsx]

## Sheet: Fig. 8B
			Fig. 8B
				Experiment 1							Experiment 2							Experiment 3
				Perinuclear index							Perinuclear index							Perinuclear index
						TBC1D9B siRNA + HA-TBC1D9B (Rescue)							TBC1D9B siRNA + HA-TBC1D9B (Rescue)							TBC1D9B siRNA + HA-TBC1D9B (Rescue)
				Control siRNA	TBC1D9B siRNA	WT	RYQ→A	E91A			Control siRNA	TBC1D9B siRNA	WT	RYQ→A	E91A			Control siRNA	TBC1D9B siRNA	WT	RYQ→A	E91A
				18.8088	0.6556	39.129	-12.398	-7.6659			31.7318	14.0943	59.1674	-19.4064	2.3607			42.5522	-2.9407	23.1884	13.1024	-13.499
				6.663	-1.7303	44.0426	-5.7153	4.2199			14.5364	12.5876	40.3952	0.5164	16.222			10.5257	-8.5567	25.3569	15.2129	16.6002
				15.3153	7.0329	39.1404	-13.9317	18.7305			31.9646	5.5284	29.2743	3.612	14.684			31.3338	7.5291	42.3115	20.1832	5.4097
				37.4671	3.3402	20.217	-15.4685	4.6373			44.6343	13.9239	39.8836	2.9055	30.5627			1.5066	4.2756	44.0119	24.7148	25.4111
				22.5876	-6.53412	17.4707	-3.24241	10.0726			46.5009	0.4729	36.0701	0.8043	3.5355			49.591	13.0393	31.5911	4.2368	10.22
				16.8423	-15.6703	43.3543	0.4495	-11.6196			38.6998	5.6143	15.0077	10.3422	11.3554			1.1341	18.62	37.8442	19.433	14.465
				34.2959	16.7288	17.2755	24.1361	18.4733			10.2218	-17.0085	29.6154	16.4485	6.3201			20.0886	6.7196	31.8671	26.3863	-6.9826
				26.0731	13.0429	40.15	-10.1093	16.1177			25.2828	-3.0186	13.864	-2.6677	6.9563			46.3809	5.955	30.0011	24.1481	23.0276
				27.4153	1.3135	43.3543	7.4415	13.1534			30.9067	-1.693		2.4997	19.0971			41.7657	13.2796	41.8381	8.3571	20.8349
				6.0504	3.971	39.2176	-2.8399	-5.6519			48.1691	-13.3625		21.4979	17.2162			29.289	-8.2868	43.9205	20.6508	2.2063
				23.0665	10.4053		9.3495	10.0389			8.267	19.2815		9.7108	-0.5151			11.6849	-20.2141		6.2274
				3.5693	8.3291		-10.6858	12.4878			57.2649	8.6565		15.9611				25.8137	-17.0173		-3.1598
				28.4125	4.5546		23.3613	5.3253			21.8324	24.1403						21.6476	-8.523
				8.0366	12.3226		17.4658	-5.3799			47.8794	13.7795						44.6142	7.5598
				28.7341	-20.5766		7.696	-12.1384			50.7976	10.0123						35.4295	-0.4625
				42.2849	2.0103		9.613					-2.3946						5.4005	-15.7229
				28.2397	-3.6475		-0.7968					16.5092						8.6183	-8.8954
				45.7088	-5.6155		1.907					19.5183						31.3525
					2.1579							19.5449
					-11.5159
									Mean value of each experiment
												TBC1D9B siRNA + HA-TBC1D9B (Rescue)
										Control siRNA	TBC1D9B siRNA	WT	RYQ→A	E91A
									Experiment 1	23.3095	1.02872	34.3351	1.45733	4.72007
									Experiment 2	33.9126	7.69404	32.9097	5.18536	11.6177
									Experiment 3	25.4849	-0.802435	35.1931	14.9578	9.76932

## Sheet: Fig. 8D
	Fig. 8D
			Cathepsin D CTCF Intensity
			Experiment 1						Experiment 2						Experiment 3
					TBC1D9B siRNA + HA-TBC1D9B (Rescue)						TBC1D9B siRNA + HA-TBC1D9B (Rescue)						TBC1D9B siRNA + HA-TBC1D9B (Rescue)
			Control siRNA	TBC1D9B siRNA	WT	RYQ→A	E91A		Control siRNA	TBC1D9B siRNA	WT	RYQ→A	E91A		Control siRNA	TBC1D9B siRNA	WT	RYQ→A	E91A
			5068.21	3417.47	8095.51	3463.94	5524.89		5955.2	4572.24	4623.01	3137.31	3833.49		7474.47	5431.57	8992.46	4455.45	8676.9
			8813.01	4837.62	6235.09	5271.65	4361.43		3778.34	4267.05	6745.99	3282.03	5596.64		8450.82	6413.44	10943.3	5735.22	8636.36
			6833.61	4931.54	6180.52	4463.23	4594.6		3953.27	4488.16	4782.56	4976.26	4973.5		7785.25	5700.86	9525.19	6645.44	4714.86
			5929.98	3477.75	6550.94	3022.66	4823.39		7916.81	3457.32	4899.67	3470.07	7502.34		11252.9	7152.28	8812.49	6405.1	8315.8
			5015.21	3261.14	7600.98	4773.32	4217.14		6195	2955.56	5211.27	4066.62	5144.42		5993.48	7587.06	9098.33	6899.24	5604.93
			6833.37	3107.06	4891.44	4365.32	5347.84		5730.76	3320.9	6201.56	3514.27	5479.26		8971.57	5475.01	8951.83	8831.94	8471.75
			5371.36	4909.61	5295.46	3764.78	5492.7		4062.2	3964.63	8428.1	3899.98	4255.72		8826.93	8073.88	9143.82	6415.41	7987.11
			5897.72	4685.27	5969.72	4747.7	4546.91		4958.18	2970.09	5969.9	2896.09	3801.25		12833.6	5026.5	12157.3	8190.4	6390.59
			6423.74	3701.33	6227.82	4612.38	4630.61		5145.63	3347.27	4989.92	4104.27	4016.68		10087.6	6362.7	10169.7	7180.42	7999.88
			8764.23	4595.72	4971.87	4261.01	4889.93		6442.23	3632.77	4597.69	4296.99	4005.78		12786.3	6016.98	8105.78	6518.72	6128.67
			6726.48	3573.54	8799.7	5238.99	4443.35		6593.98	4235.2	7839.93	4044.71	3431.43		9952.88	6165.7	10406.2	4735.89	7370.93
			6588.46	3858.46	8850.54	4182.8	5247.12		5210.85	3395.59	4864.63	4548.42	3627.56		11912	6586.39	10406.2	4911.49	6770.3
			8695.09	5063.29	6493.15	4626.4	4467.44		4100.56	4517.95	6136.44	4170.12	5136.44		8452.19	7329.69	8787.62	5829.76	8415.14
			8965.39	3958.83	6957	5236.46	7970.93		4392.64	3759.75	5143.95	4812.14	3329.44		8565.24	5490.19	8550.13	7000.07	8667.29
			7589.27	3993.9	4979.16	5052.19	6086.85		6586.28	3251.58	4814.2	4497.35	3271.55		8392.97	5097.51	10973.6	7676.05	8845.19
			8221.75	3916.25	4878.1	4393.86	5433.24		6416.38	3383.37	4475.87	3744.99	3818.63		11170.6	6221.53	9631.52	4278.53	6715.41
			4603.72	4221.99	7183.01	4547.03	4147.27		5471.33	3525.37	5747.99	3180.75	3339.11		10837.4	7420.23	8781.04	4072.64	5935.89
			8860.4	4809.93	6755.31	4975.04	4097.68		4854.65	3372.29	4648.71	3178.51	3354.37		9585.58	5181.79	8854.44	5467.33	6456.95
			9811.6	5094.32	6109.74	4745.06	4392.89		8552.23	3297.97	6854.88	2668.38	4641.23		10272.6	5606.54	9224.26	7392	8593.43
			7956.57	4178.94	8234.28	4747.56	4101.48		7820.18	3278.95	6631.5	3057.57	4240.31		10300.3	5428.1	8870.84	6097.42	6386.52
			5289.25	3426.9	8854.55	4880.39	4726.36		5719.02	3888.73	6014.18	1961.58	3764.2		9289.12	5918.31	9535.26	8239.8	8952
			7088.26	4257.07	5184.02	5266.56	4358.27		6435.79	5073.97	4997.76	3136.81			11767.5	5597.56	10425.3	5493.91
			4654.4	4218.62	5975.36	3594.15	4205.93		5198.99	4214.43	9350.29	4368.49			9190.16	5207.33	8466.98	7847.99
			7601.53	4555.45	5703.8	4984.2	4335.16		5853.18	3322.81	5182.63	3259.59			9122.74	6896.25	8311.64	7630.37
			5119.49	4911.23	5602.08	3024.85	4754.18		4894.06	3698.96	8014.17	5067.16			11534.2	7934.99	9097.92	5176.17
			5665.73	4328.92	4770.51	3096.22	4270.18		6854.18	3205.6	5397.16	2600.03			12270.2	7175.74	9762.93	6803.02
			5482.02	4023.69	4789.44	3728.97	5073.09		5466.09	3296.6	6446.84	3319.78			11226.4	7142.97	12869.2	5465.7
			6576.96	4816.88	10459	3631.23	4110.08		4032.82	3943.35	4666.95	3357.14			9762.82	8148.45	12140.6	5453.3
			8102.11	5223.72		3365.71	6048.77		7084.85	4039.72	5365.82	4843.71			11192	8348.61	12820.3	7791.05
			7619.4	5120.81			6757.18		7332.23	3508.42	5277.35	5392.83			10017.1	5053.86	7059.57	9220.13
			5081.3	4858.49					6028.56	3269.47	5264.41				10193.6	5507.2	7170.31
			8703.32	5125.84					8605.27	4734.27	5564.45				9320.33	6215.98	7410.45
			4726.8	4436.13					8159.6	4439.52	6544.59				11410.1	5785.07
			7291.9	4500.65					5002.39	4411.44	4781.76				9630.98	5503.89
			5191.49	3354.17					6000.6	3147.8	4745.54				12312.9	7120.23
			5066.6	4449.24					5632.08	5001.5	10713.2				10674.5	7096.31
			5171.16	4644.19					5695.6	3310.4					9155.16	8307.47
			6638.84	3974.63					5468.6	3596.83					10939.1	5315.18
			5984.78	5170.29					6689.15	4254.88					10937.2	6476.92
			5941.94	4480.02					5890.77	4032.25					8694.57	6288.51
			Relative Cathepsin D CTCF Intensity (%)
			Experiment 1						Experiment 2						Experiment 3
					TBC1D9B siRNA + HA-TBC1D9B (Rescue)						TBC1D9B siRNA + HA-TBC1D9B (Rescue)						TBC1D9B siRNA + HA-TBC1D9B (Rescue)
			Control siRNA	TBC1D9B siRNA	WT	RYQ→A	E91A		Control siRNA	TBC1D9B siRNA	WT	RYQ→A	E91A		Control siRNA	TBC1D9B siRNA	WT	RYQ→A	E91A
			100	65	98	65	73.9		100	64	99	63	73		100	63	96	64	73.8

## Sheet: Fig. 8F
	Fig. 8F
			Mander's coefficient (Fraction of LAMP1 punctae overlapping with Cathepsin D)
			Experiment 1			Experiment 2			Experiment 3
			Control siRNA	TBC1D9B siRNA		Control siRNA	TBC1D9B siRNA		Control siRNA	TBC1D9B siRNA
			0.591	0.481		0.675	0.381		0.541	0.384
			0.68	0.262		0.78	0.251		0.645	0.185
			0.714	0.285		0.653	0.229		0.646	0.285
			0.587	0.232		0.641	0.279		0.637	0.223
			0.733	0.221		0.738	0.279		0.529	0.302
			0.836	0.45		0.581	0.152		0.6	0.236
			0.551	0.432		0.704	0.237		0.525	0.374
			0.408	0.419		0.742	0.147		0.588	0.302
			0.522	0.404		0.632	0.151		0.566	0.148
			0.585	0.413		0.633	0.164		0.766	0.428
			0.624	0.449		0.62	0.354		0.504	0.33
			0.433	0.415		0.513	0.272		0.647	0.204
			0.687	0.365		0.618	0.258		0.538	0.249
			0.591	0.467		0.47	0.319		0.51	0.217
			0.557	0.54		0.628	0.379		0.541	0.228
			0.608	0.594		0.496	0.199		0.683	0.244
			0.447	0.26		0.648	0.248		0.601	0.301
			0.61	0.409		0.645	0.102		0.621	0.304
			0.457	0.478		0.723	0.355		0.539	0.412
			0.481	0.323		0.561	0.28		0.524	0.337
			0.66	0.348		0.567	0.263		0.634	0.268
			0.468	0.274		0.573	0.229		0.527	0.39
			0.656	0.342		0.618	0.305		0.444	0.151
			0.653	0.266		0.604	0.424		0.656	0.331
			0.668	0.327		0.649	0.292		0.537	0.376
			0.613	0.416		0.704	0.156		0.679	0.183
			0.479	0.472		0.642	0.277		0.514	0.42
			0.659	0.321		0.568	0.207		0.622	0.352
			0.696	0.214		0.7	0.296		0.848	0.342
			0.727	0.384		0.657	0.246		0.655	0.378
			0.582	0.317		0.667	0.213		0.654	0.355
			0.565	0.366		0.63	0.38		0.556	0.238
			0.721	0.496		0.689	0.259		0.653	0.376
			0.615	0.384		0.621	0.186		0.828	0.299
			0.643	0.352		0.577	0.414		0.516	0.296
			0.613	0.327		0.623	0.198		0.661	0.172
			0.691	0.483		0.663	0.208		0.636	0.329
			0.521	0.167		0.689	0.215		0.613	0.414
			0.542	0.415		0.66	0.246		0.55	0.358
			0.526	0.371		0.677	0.194		0.603	0.115
			0.516	0.376		0.652	0.428		0.572	0.122
			0.586	0.324		0.34	0.205		0.583	0.197
			0.499	0.211		0.63	0.226		0.617	0.233
			0.595	0.204		0.449	0.397		0.663	0.139
			0.517	0.448		0.719	0.331		0.583	0.281
			0.517	0.452		0.59	0.34		0.54	0.405
			0.594	0.26		0.696	0.33		0.675	0.123
			0.543	0.377		0.668	0.146		0.603	0.286
			0.651	0.348		0.775	0.189		0.678	0.364
			0.595	0.41		0.638	0.368		0.52	0.227
					Mean value of each experiment
						Control siRNA	TBC1D9B siRNA
					Experiment 1	0.59226	0.36702
					Experiment 2	0.63272	0.26408
					Experiment 3	0.60342	0.28426

## Sheet: Fig. 8G
		Fig. 8G
																		Lysates
															IB: Anti-Cathepsin D			Pro-Cathepsin D	Mature Cathepsin D	α-Tubulin			Culture Supernatant
																	Control siRNA	20257.7	81473.9	60049			Pro-Cathepsin D	Total Protein	Normalized to Protein	Fold Change
																	TBC1D9B siRNA	43484.3	39115.4	63019.5		Control siRNA	17038.3	87154.5	0.195496	1
							IB: Anti-Cathepsin D															TBC1D9B siRNA	80441.1	68000.2	1.18295	6.05106
																		Normalized to α-tubulin
																		Pro-Cathepsin D	Mature Cathepsin D
																	Control siRNA	0.337352	1.35679
																	TBC1D9B siRNA	0.690014	0.620688
																		Fold Change
							IB: Anti-TBC1D9B										Control siRNA	1	1
															Ponceau S Stain		TBC1D9B siRNA	2.04538	0.457468
							IB: Anti-α-tubulin

## Sheet: Fig. 8I
	Fig. 8I
			Mander's coefficient (Fraction of CI-M6PR punctae overlapping with Giantin)										Mander's coefficient (Fraction of CI-M6PR punctae overlapping with Rab14)										Mander's coefficient (Fraction of CI-M6PR punctae overlapping with Rab11a)
			Experiment 1			Experiment 2			Experiment 3				Experiment 1			Experiment 2			Experiment 3				Experiment 1			Experiment 2			Experiment 3
			Control siRNA	TBC1D9B siRNA		Control siRNA	TBC1D9B siRNA		Control siRNA	TBC1D9B siRNA			Control siRNA	TBC1D9B siRNA		Control siRNA	TBC1D9B siRNA		Control siRNA	TBC1D9B siRNA			Control siRNA	TBC1D9B siRNA		Control siRNA	TBC1D9B siRNA		Control siRNA	TBC1D9B siRNA
			0.305	0.282		0.402	0.128		0.608	0.349			0.225	0.348		0.257	0.517		0.126	0.396			0.132	0.282		0.166	0.372		0.151	0.215
			0.661	0.222		0.358	0.396		0.493	0.202			0.208	0.472		0.081	0.57		0.273	0.466			0.104	0.29		0.161	0.26		0.079	0.263
			0.487	0.309		0.451	0.151		0.631	0.204			0.185	0.386		0.076	0.633		0.172	0.482			0.137	0.181		0.093	0.185		0.137	0.243
			0.371	0.384		0.344	0.151		0.401	0.224			0.123	0.328		0.132	0.526		0.05	0.293			0.121	0.23		0.105	0.392		0.099	0.39
			0.33	0.09		0.296	0.326		0.503	0.282			0.273	0.392		0.121	0.572		0.129	0.361			0.184	0.242		0.337	0.288		0.137	0.244
			0.412	0.241		0.441	0.04		0.59	0.201			0.153	0.451		0.032	0.643		0.214	0.314			0.157	0.443		0.053	0.316		0.104	0.273
			0.522	0.352		0.435	0.421		0.405	0.263			0.081	0.427		0.105	0.696		0.196	0.456			0.178	0.351		0.092	0.23		0.19	0.234
			0.352	0.189		0.636	0.242		0.362	0.201			0.161	0.603		0.105	0.634		0.188	0.355			0.226	0.313		0.097	0.235		0.124	0.347
			0.493	0.218		0.593	0.203		0.638	0.21			0.126	0.408		0.182	0.715		0.205	0.344			0.143	0.474		0.083	0.286		0.095	0.375
			0.495	0.284		0.569	0.287		0.634	0.249			0.169	0.519		0.113	0.789		0.27	0.329			0.189	0.237		0.071	0.327		0.104	0.409
			0.416	0.174		0.409	0.214		0.581	0.227			0.2	0.544		0.1	0.595		0.073	0.552			0.124	0.34		0.166	0.358		0.124	0.307
			0.432	0.361		0.401	0.121		0.529	0.233			0.131	0.549		0.095	0.724		0.109	0.535			0.104	0.316		0.084	0.29		0.04	0.366
			0.427	0.188		0.453	0.207		0.479	0.301			0.083	0.45		0.304	0.757		0.211	0.659			0.26	0.356		0.09	0.311		0.216	0.433
			0.398	0.304		0.366	0.189		0.599	0.201			0.142	0.297		0.217	0.676		0.078	0.514			0.222	0.356		0.13	0.307		0.039	0.237
			0.348	0.318		0.476	0.256		0.477	0.23			0.168	0.515		0.148	0.379		0.086	0.546			0.141	0.242		0.126	0.414		0.106	0.357
			0.35	0.211		0.387	0.254		0.526	0.293			0.071	0.443		0.213	0.54		0.062	0.494			0.143	0.294		0.235	0.319		0.074	0.335
			0.387	0.275		0.299	0.23		0.489	0.347			0.143	0.378		0.147	0.697		0.146	0.505			0.231	0.452		0.145	0.369		0.091	0.303
			0.372	0.391		0.312	0.226		0.414	0.358			0.103	0.352		0.206	0.603		0.131	0.709			0.243	0.306		0.109	0.277		0.113	0.228
			0.238	0.072		0.313	0.269		0.428	0.269			0.08	0.401		0.187	0.736		0.094	0.687			0.286	0.216		0.153	0.343		0.098	0.377
			0.368	0.28		0.44	0.159		0.494	0.28			0.109	0.794		0.107	0.559		0.184	0.379			0.134	0.525		0.137	0.305		0.2	0.468
			0.321	0.069		0.337	0.109		0.487	0.357			0.141	0.423		0.169	0.525		0.205	0.624			0.127	0.375		0.321	0.31		0.126	0.234
			0.469	0.262		0.26	0.23		0.505	0.296			0.049	0.505		0.13	0.492		0.143	0.557			0.123	0.219		0.134	0.325		0.299	0.2
			0.355	0.343		0.427	0.255		0.389	0.384			0.032	0.523		0.208	0.645		0.142	0.396			0.181	0.207		0.161	0.378		0.196	0.383
			0.363	0.247		0.307	0.256		0.476	0.335			0.072	0.576		0.204	0.537		0.187	0.367			0.245	0.252		0.107	0.265		0.168	0.229
			0.463	0.327		0.318	0.304		0.343	0.398			0.127	0.639		0.171	0.564		0.102	0.491			0.061	0.29		0.121	0.302		0.127	0.235
			0.463	0.349		0.391	0.357		0.428	0.27			0.09	0.551		0.091	0.517		0.151	0.537			0.1	0.311		0.064	0.217		0.146	0.366
			0.512	0.177		0.222	0.266		0.39	0.323			0.199	0.427		0.247	0.535		0.148	0.348			0.046	0.401		0.16	0.252		0.066	0.39
			0.423	0.307		0.331	0.3		0.371	0.278			0.142	0.525		0.106	0.737		0.072	0.382			0.101	0.222		0.118	0.231		0.079	0.175
			0.496	0.279		0.329	0.25		0.501	0.173			0.113	0.293		0.182	0.782		0.201	0.441			0.076	0.296		0.175	0.344		0.239	0.215
			0.509	0.208		0.257	0.245		0.385	0.233			0.165	0.606		0.093	0.681		0.135	0.304			0.1	0.379		0.201	0.366		0.201	0.254
			0.478	0.156		0.536	0.212		0.438	0.169			0.081	0.412		0.145	0.444		0.183	0.437			0.236	0.216		0.27	0.339		0.032	0.288
			0.444	0.263		0.515	0.041		0.407	0.349			0.104	0.518		0.107	0.665		0.045	0.302			0.15	0.4		0.143	0.435		0.086	0.339
			0.447	0.381		0.461	0.131		0.443	0.234			0.141	0.482		0.229	0.655		0.199	0.374			0.257	0.418		0.12	0.352		0.16	0.246
			0.372	0.339		0.525	0.164		0.408	0.303			0.173	0.452		0.115	0.474		0.153	0.318			0.139	0.472		0.117	0.378		0.144	0.375
			0.447	0.331		0.37	0.157		0.653	0.193			0.141	0.571		0.185	0.737		0.164	0.554			0.089	0.345		0.123	0.23		0.217	0.357
			0.396	0.279		0.457	0.134		0.531	0.278			0.076	0.402		0.197	0.683		0.136	0.504			0.163	0.542		0.173	0.286		0.273	0.316
			0.567	0.199		0.324	0.296		0.444	0.32			0.094	0.548		0.137	0.7		0.144	0.517			0.066	0.461		0.091	0.235		0.073	0.338
			0.4	0.18		0.502	0.161		0.599	0.315			0.055	0.407		0.138	0.709		0.071	0.65			0.157	0.233		0.135	0.282		0.183	0.405
			0.465	0.268		0.288	0.231		0.536	0.232			0.123	0.654		0.148	0.623		0.091	0.642			0.19	0.299		0.14	0.268		0.043	0.316
			0.644	0.09		0.452	0.072		0.567	0.094			0.128	0.452		0.151	0.586		0.033	0.554			0.088	0.293		0.075	0.303		0.11	0.406
			0.438	0.297		0.445	0.173		0.645	0.233			0.287	0.397		0.223	0.747		0.179	0.701			0.177	0.352		0.091	0.184		0.055	0.225
			0.48	0.256		0.273	0.199		0.377	0.308			0.041	0.52		0.135	0.725		0.224	0.407			0.124	0.286		0.101	0.259		0.111	0.173
			0.387	0.208		0.252	0.049		0.346	0.206			0.082	0.479		0.178	0.628		0.21	0.497			0.128	0.345		0.212	0.374		0.037	0.369
			0.606	0.341		0.429	0.183		0.441	0.237			0.139	0.385		0.179	0.686		0.074	0.528			0.077	0.465		0.125	0.367		0.149	0.297
			0.376	0.416		0.305	0.161		0.33	0.281			0.134	0.484		0.269	0.556		0.179	0.447			0.059	0.35		0.127	0.467		0.083	0.348
			0.399	0.406		0.661	0.091		0.346	0.107				0.408		0.195	0.781		0.184	0.561			0.054	0.494		0.162	0.311		0.191	0.364
			0.367	0.273		0.362	0.286		0.543	0.233				0.486		0.119	0.608		0.137	0.602			0.055	0.392		0.182	0.5		0.237	0.431
			0.588	0.287		0.288	0.131		0.359	0.183				0.633		0.273	0.734		0.109	0.621			0.204	0.512		0.151	0.378		0.128	0.581
			0.385			0.368	0.267		0.384	0.267				0.54			0.563		0.113	0.472			0.302	0.542		0.111	0.236		0.279	0.25
			0.456							0.183				0.693			0.574		0.098	0.47			0.212	0.239		0.111	0.311			0.294
														0.68			0.738		0.138	0.498			0.209	0.365		0.068	0.31
														0.575					0.136	0.485			0.12	0.418		0.136	0.301
														0.397					0.085	0.421			0.067	0.354		0.044	0.386
														0.346					0.109	0.692			0.039	0.199		0.075	0.236
														0.45					0.113	0.557			0.16	0.268		0.119	0.188
					Mean value of each experiment														0.181	0.516			0.087	0.398		0.097	0.223
						Control siRNA	TBC1D9B siRNA												0.185	0.538			0.049	0.3		0.033	0.501
					Experiment 1	0.4336	0.264229												0.119	0.52			0.055	0.359		0.283	0.243
					Experiment 2	0.395367	0.207776												0.11	0.47			0.058	0.47		0.075	0.25
					Experiment 3	0.476592	0.25792												0.138	0.474			0.096	0.504		0.064	0.471
																			0.078	0.546			0.075	0.246		0.116	0.291
																			0.22	0.539			0.106	0.482		0.09
																			0.179	0.651				0.423		0.093
																			0.077					0.584		0.109
																			0.064					0.346		0.071
																			0.072					0.546		0.05
																								0.307		0.066
																								0.406		0.079
															Mean value of each experiment											0.074
																Control siRNA	TBC1D9B siRNA									0.069
															Experiment 1	0.130289	0.481745									0.098
															Experiment 2	0.159417	0.631216
															Experiment 3	0.139591	0.490286
																									Mean value of each experiment
																										Control siRNA	TBC1D9B siRNA
																									Experiment 1	0.13979	0.353368
																									Experiment 2	0.124845	0.312607
																									Experiment 3	0.133857	0.31606
