# Supplementary material for: Arl8b inactivates the Rab11a recycling pathway to promote LAMP1 sorting and lysosome biogenesis
Source: J Cell Biol. 2026 May 21;225(7):e202509040. doi: 10.1083/jcb.202509040 (PMC13193097; doi:10.1083/jcb.202509040)
Supplement: Data S9 — shows source data for graphs from Fig. 9 as an Excel file. [file jcb_202509040_datas9.xlsx]

## Sheet: Fig. 9A
		Fig. 9A
			Relative MFI of Bodipy-FL-BSA (%)
				EXPERIMENT 1			EXPERIMENT 2			EXPERIMENT 3
				Control siRNA	TBC1D9B siRNA		Control siRNA	TBC1D9B siRNA		Control siRNA	TBC1D9B siRNA
			1	2224	1653	1	2873	1544	1	2578	1370
			2	2257	1487	2	2973	1418	2	2534	1826
						3	3115	1540	3	2591	1790
			Mean	2240.5	1570		2987	1500.67		2567.67	1662
			Normalized	100	70.0736		100	50.2399		100	64.728

## Sheet: Fig. 9C
	Fig. 9C
		EGFR CTCF Intensity
		Experiment 1						Experiment 2						Experiment 3
				TBC1D9B siRNA + HA-TBC1D9B (Rescue)						TBC1D9B siRNA + HA-TBC1D9B (Rescue)						TBC1D9B siRNA + HA-TBC1D9B (Rescue)
		Control siRNA	TBC1D9B siRNA	WT	RYQ→A	E91A		Control siRNA	TBC1D9B siRNA	WT	RYQ→A	E91A		Control siRNA	TBC1D9B siRNA	WT	RYQ→A	E91A
		2592.99	5638.34	2747.19	7151.55	9609.08		2293.66	5464.79	2864.99	4428.66	5696.51		2974.05	5694.13	1992.02	4006.52	3733.43
		2238.26	7218.41	3766.94	8218.82	7419.13		3460.54	9609.19	2188.96	4907.34	3975.69		2297.49	5580.52	3267.91	8355.55	3842.63
		1927.62	6078.3	3786.48	8215.5	9958.05		2742.91	5489.68	2336.93	8690.45	7465.89		2303.22	8438.75	3384.45	8546.13	4888.94
		6246.29	9564.56	3706.12	6515.45	6030.46		2848.18	8869.69	3726.61	5418.21	5218.05		2502.7	8703.8	3479.72	6545.18	6500.12
		3026.45	9378.8	3492.08	4340.08	3384.5		2114.04	9215.44	3023.72	5391.3	8242.34		2518.89	6923.66	2238.2	7008.78	7045.23
		3889.78	6050.74	2506.93	9357.93	8652.52		2484.14	5162.9	2793	4912.76	8508.16		3033.41	5603.19	3632.05	4507.27	6717.95
		2923.87	6287.12	2040.04	7527.19	4447.29		3050.32	5774.15	1973.66	5382.74	4500.42		2459.39	6150.12	2259.3	5585.85	3819.85
		2342.91	6547.91	1732.97	4875.03	3476.28		2747.43	8675.8	3665.05	5891.83	6774.14		2296.05	4746.07	2104.13	4595.44	4979.45
		2720.58	8595.74	1810.99	5730.72	3773.11		3070.15	10378.1	3914.34	9728.93	4649.3		2565.19	5275.06	2801.98	4450.94	4147.03
		2233.62	8100.17	2829.26	10729.5	7772.99		2527.89	5519.19	2609.49	6957.11	8245.39		2058.47	4730.24	2994.37	5306.58	5380.21
		2890.11	7187.79	3925.88	7780.25	8519.3		3470.65	5236.74	3361.09	7048.3	5809.09		3275.75	5636.72	2490.66	6276.87	6808.46
		2870.77	7649.23	3883.65	4203.31	3103.71		2467.01	5239.72	3651.86	5445.6	6490.8		2679.11	7403.96	1928.79	6189.06	8418.17
		2237.63	6659.31	3464.75	5165.14	3644.43		2406.02	7249.86	4161.03	4736.24	6701.85		3197.19	6117.66	1910.77	5187.91	5882.85
		2242.82	5679.89	4161.76	8445.59	6384.41		2191.65	9220.62	3623.77	5201.48	4713.12		3028.41	6473.81	1738.1	4633.31	7848
		3476.35	8918.8	2334.43	6577.39	7876.63		2001.4	7905.04	3829.77	5462.78	3323.93		3102.16	4820.55	3420.83	4536.42	6941.53
		1969.73	8783.15	1793.67	5518.8	4528.11		2218.68	7206.67	4449.62	6089.35	7790.28		2884.78	4808.88	3475.15	5651.32	4029.36
		1845.58	9973.61	3958.64	6389.38	5655.26		2603.78	3564.15	2581.31	6944.89	7329.84		2460.82	5480.56	3593.45	6664.71	5797.03
		2030.33	4556.17	3311.56	5273.36	7457.26		1960.87	6155.33	1483.83	6388.81	4237.84		2982.47	6211.33	2585.85	8793.08	4193.94
		2684.76	6568	3829.46	8194.94			3406.15	7082.91	3619.97	5944.84	3981.53		3180.79	6183.88	3002.1	4561.44	7442.91
		1957.32	5349.93	3709.7	7115.79			2248.02	5376.37	3155.09	7207.53	4148.94		2670.27	4979.48	2828.24	5607.66	5974.34
		2287.75	4818.12	2801.72				2936.95	6634.51	2564.13	6600.9	5389		2304.67	4572.83	3594.27		3533.37
		3121.35	6956.59	3533.58				3123.92	6779.85	2598.92	9341.42	7561.34		2313.06	7570.46	2298.24
		3388.23	6578.62	3645.77				2850.51	4350.85	2684.58	8082.56	7916.75		3141.44	4910.19	2008.98
		1806.58	5819.85	1622.84				2119.61	3528.82	3132.54	8499.32	3353.88		2234.55	5684.44
		1901.8	7460.78	2336.43				1935.42	8214.61	3896.99	9341.62	7360.13		2020.11	7196.25
		4671.81	9062.54					1978.89	6105.19	3965.82	8679.8	7646.18		2110.4	6963.34
		4408.92	5208.58					3053.43	7055.34	1543.58	6198.13	8343.02		2734.61	6436.39
		3155.8	6311.62					3541.85	8946.64	1571.32	5805.42	8381.25		3094.41	4677.47
		2854.78	4659.89					3314.71	8411.62	2675.86	7795.74	5686.66		2817.32	8024.37
		5247.36	6928.85					3602.93	5428.23	1839.53	4694.18	4146.8		3035.05	8789.3
								1968.2	5951.48		5156.54			3234.88	7798.9
								2708.92	5911.35		6701.04			3136.22	7708.94
								2430.28	4981.88		6793.99			3011.33
								2695.51	6897.23		6098.45			3277.26
								1952.03	7797.27		5236.39
								2851.23	8534.65
								2618.17	4711.37
								3600.89	5064.06
									9509.93
									7653.54
									5875.35
									9076
									6817.96
									9478.83
		Relative EGFR CTCF Intensity
		Experiment 1						Experiment 2						Experiment 3
				TBC1D9B siRNA + HA-TBC1D9B (Rescue)						TBC1D9B siRNA + HA-TBC1D9B (Rescue)						TBC1D9B siRNA + HA-TBC1D9B (Rescue)
		Control siRNA	TBC1D9B siRNA	WT	RYQ→A	E91A		Control siRNA	TBC1D9B siRNA	WT	RYQ→A	E91A		Control siRNA	TBC1D9B siRNA	WT	RYQ→A	E91A
		1	2.39	1.05	2.36	2.13		1	2.56	1.11	2.42	2.28		1	2.28	1	2.14	2.05

## Sheet: Fig. 9E
			Fig. 9E
				Number of p62 puncta per cell
				Experiment 1							Experiment 2							Experiment 3
				Untreated		2h Puromycin		2h Puromycin + 3h chase			Untreated		2h Puromycin		2h Puromycin + 3h chase			Untreated		2h Puromycin		2h Puromycin + 3h chase
				Control siRNA	TBC1D9B siRNA	Control siRNA	TBC1D9B siRNA	Control siRNA	TBC1D9B siRNA		Control siRNA	TBC1D9B siRNA	Control siRNA	TBC1D9B siRNA	Control siRNA	TBC1D9B siRNA		Control siRNA	TBC1D9B siRNA	Control siRNA	TBC1D9B siRNA	Control siRNA	TBC1D9B siRNA
				10	8	17	10	17	28		16	19	23	23	9	27		11	16	19	21	19	22
				8	17	18	10	8	10		15	15	28	12	8	14		9	8	19	20	10	25
				9	4	21	11	7	20		11	16	23	18	16	17		9	14	21	20	9	15
				13	6	21	14	10	21		5	12	31	26	10	15		8	8	34	14	10	15
				5	7	13	21	3	23		6	18	35	29	14	23		14	6	14	16	14	11
				8	7	15	12	7	19		8	14	16	20	11	21		12	21	21	10	14	14
				7	8	19	20	4	15		13	15	26	18	9	16		8	15	14	21	19	21
				9	15	14	13	21	23		12	11	23	25	17	24		11	21	26	15	16	27
				8	11	22	17	3	25		8	11	17	25	11	21		18	19	9	27	10	31
				12	6	14	12	5	18		15	19	23	35	13	30		17	9	12	17	17	17
				8	10	27	13	11	11		9	8	14	31	13	21		14	18	11	12	14	11
				13	8	26	13	11	24		13	5	17	21	20	17		13	12	14	17	15	12
				9	11	13	12	11	10		13	11	25	29	17	25		15	12	15	18	19	18
				5	7	16	14	5	17		9	10	32	35	16	12		8	8	14	15	9	15
				10	7	14	22	9	19		9	8	28	30	16	15		18	14	16	16	20	22
				9	10	12	25	13	10		9	18	15	36	16	22		12	14	17	12	13	12
				4	6	14	15	16	22		13	11	28	34	14	30		12	11	30	13	22	13
				10	6	11	21	11	13		9	8	19	34	13	11		14	15	12	24	13	18
				5	4	17	19	10	19		11	12	25	32	12	26		12	15	17	14	13	22
				4	10	15	14	6	25		12	17	30	19	10	12		20	16	14	24	14	16
				8	16	14	21	10	16		10	14	23	8	6	16		14	19	14	19	15	17
				7	7	16	20	9	17		6	8	10	18	21	21		15	18	11	16	16	24
				8	5	11	15	7	13		9	16	15	9	6	15		10	15	15	16	15	29
				5	11	12	10	6	29		16	10	29	18	8	17		15	13	23	13	15	18
				11	12	16	16	6	12		15	6	20	32	11	27		13	17	15	16	17	18
				8	7	12	15	11	21		7	8	23	20	10	16		19	16	16	17	16	21
				8	17	11	24	7	31		4	13	16	33	5	27		14	14	18	15	15	11
				14	6	21	16	6	20		7	19	28	26	9	11		14	15	20	13	12	16
				6	10	17	16	6	15		14	12	21	23	13	14		15	19	27	13	10	12
				15	13	27	12	10	21		7	18	32	14	7	17		8	11	26	17	14	16
				11	7	12	30	11	16		10	17	29	26	11	19		13	5	32	24	16	11
				15	12	12	21	7	21		10	12	28	36	4	30		13	11	16	20	15	10
				13	4	15	22	7	30		11	9	25	35	9	16		13	6	15	10	11	13
				11	5	17	12	8	18		8	7		28	10	19		10	7	11	13	8	15
				5	10	14	17	4	24		8	14		29	11	19		18	8	25	24	17	10
				12	13	10	12	6	11		7	19		29	13	13		8		12	15	8	20
				6	8	26	15	3	12		8	15		18	19	36		8		24	24	12	18
				9	5	15	10	15	19		9	13		21	14	20		10		18	14	17	10
				10	12	19	14	5	11		11	15		35	17			9		19	13	17	24
				12	15	20	10	5			7	17		19	19			9		11	17	10	17
				11	6	15	21	4				17		20	17					23	14	19	14
				5	6	21	18	16				20		34	16					19	13	8	25
				14	8	16	16	18				17		34	22					12	12
				9	3	20	13	6							15					17	24
				8	4	22	30	20												33	29
				6	4	13	14	11												10	12
				8	10	17	20	13
				6	3	12	17	10
				4	3	24	27	17
				16	9	20	25	9
				6	11	18		8
				16	7	16		14
				14	5	26		15
				4	8	23
				8
				8
				6
				11
				16
				Average value from each experiment
				Experiment 1							Experiment 2							Experiment 3
				Untreated		2h Puromycin		2h Puromycin + 3h chase			Untreated		2h Puromycin		2h Puromycin + 3h chase			Untreated		2h Puromycin		2h Puromycin + 3h chase
				Control siRNA	TBC1D9B siRNA	Control siRNA	TBC1D9B siRNA	Control siRNA	TBC1D9B siRNA		Control siRNA	TBC1D9B siRNA	Control siRNA	TBC1D9B siRNA	Control siRNA	TBC1D9B siRNA		Control siRNA	TBC1D9B siRNA	Control siRNA	TBC1D9B siRNA	Control siRNA	TBC1D9B siRNA
				9.08475	8.33333	17.0185	16.74	9.39623	18.6923		10	13.3488	23.5455	25.5116	12.6818	19.7895		12.575	13.3143	18.0652	16.9348	14.119	17.2857
