# Supplementary material for: Arl8b inactivates the Rab11a recycling pathway to promote LAMP1 sorting and lysosome biogenesis
Source: J Cell Biol. 2026 May 21;225(7):e202509040. doi: 10.1083/jcb.202509040 (PMC13193097; doi:10.1083/jcb.202509040)
Supplement: Data S10 — shows source data for graphs and densitometric calculation for blots from Fig. S1 as an Excel file. [file jcb_202509040_datas10.xlsx]

## Sheet: Supplementary Fig. S1A
	Supplementary Fig. S1A
							IB: Anti-Arl8b
							IB: Anti-α-tubulin
			HeLa
				Control siRNA				Arl8b siRNA
				Arl8b	α-tubulin	Normalized to α-tubulin		Arl8b	α-tubulin	Normalized to α-tubulin	Fold Change
			Exp 1	12479.4	41417.1	0.301309		1672.69	46946.8	0.0356295	0.118249
			Exp 2	32133.3	64346	0.499383		1501.27	41992.7	0.0357507	0.0715899
			Exp 3	22243.5	34046.8	0.653321		2714.55	30493.9	0.0890195	0.136257
			HEK293T
				Control siRNA				Arl8b siRNA
				Arl8b	α-tubulin	Normalized to α-tubulin		Arl8b	α-tubulin	Normalized to α-tubulin	Fold Change
			Exp 1	24839.5	41701.3	0.595654		5037.55	46863.9	0.107493	0.180462
			Exp 2	36792.8	34978.4	1.05187		5761.54	33292.1	0.17306	0.164526
			Exp 3	21849.9	30936.8	0.706276		4080.3	33774.6	0.12081	0.171052
			RPE-1
				Control siRNA				Arl8b siRNA
				Arl8b	α-tubulin	Normalized to α-tubulin		Arl8b	α-tubulin	Normalized to α-tubulin	Fold Change
			Exp 1	17196.7	50666.9	0.339406		2598.92	50368.1	0.0515986	0.152026
			Exp 2	16243.1	35895.7	0.452507		2227.54	33828.8	0.0658476	0.145517
			Exp 3	37727.6	43196	0.873405		5672.07	46136.7	0.12294	0.14076
			THP-1
				Control siRNA				Arl8b siRNA
				Arl8b	α-tubulin	Normalized to α-tubulin		Arl8b	α-tubulin	Normalized to α-tubulin	Fold Change
			Exp 1	56937.6	32029.3	1.77767		25292.9	31521.8	0.802395	0.451374
			Exp 2	62227.1	24298.1	2.56099		26506.5	24248.4	1.09312	0.426836
			Exp 3	65315.8	22998.9	2.83996		28937.3	23032.6	1.25636	0.442387

## Sheet: Supplementary Fig. S1B
			Supplementary Fig. S1B
													Arl8b	α-tubulin	Normalized to α-tubulin	Fold Change
							IB: Anti-Arl8b					Mock	40064	63052.2	0.635411	1
												Arl8b KO	2835.27	63301.5	0.0447899	0.0704896
							IB: Anti-α-tubulin

## Sheet: Supplementary Fig. S1C
	Supplementary Fig. S1C
			Relative MFI of Surface LAMP2 and Surface EGFR (%)
				Surface LAMP2			Surface EGFR
				Control siRNA	Arl8b siRNA		Control siRNA	Arl8b siRNA
			Experiment 1	100	92.5		100	98.6
			Experiment 2	100	95.2		100	92.7
			Experiment 3	100	116		100	95.2

## Sheet: Supplementary Fig. S1E
	Supplementary Fig. S1E
				Relative MFI of Surface LAMP1 (%)
				RPE-1 cell line			THP-1 cell line			HEK293T cell line
				Control siRNA	Arl8b siRNA		Control siRNA	Arl8b siRNA		Control siRNA	Arl8b siRNA
			Experiment 1	100	573		100	150		100	99
			Experiment 2	100	419		100	115		100	65
			Experiment 3	100	309		100	177		100	131

## Sheet: Supplementary Fig. S1F
	Supplementary Fig. S1F
				Relative MFI of Surface LAMP2 (%)
				RPE-1 cell line			THP-1 cell line			HEK293T cell line
				Control siRNA	Arl8b siRNA		Control siRNA	Arl8b siRNA		Control siRNA	Arl8b siRNA
			Experiment 1	100	296		100	125		100	79
			Experiment 2	100	243		100	166		100	61
			Experiment 3	100	194		100	137		100	110

## Sheet: Supplementary Fig. S1G
			Supplementary Fig. S1G
					Relative Percentage of β-Hexosaminidase released
					Without Ionomycin			With Ionomycin
					Control siRNA	Arl8b siRNA		Control siRNA	Arl8b siRNA
				Experiment 1	100	101.007		100	64.0103
				Experiment 2	100	101.244		100	55.6522
				Experiment 3	100	103.934		100	49.4651

## Sheet: Supplementary Fig. S1H
			Supplementary Fig. S1H
													Lysate						Culture Supernatant
									IB: Anti-Cathepsin D				Cathepsin D	α-tubulin	Normalized to α-tubulin	Fold Change			Cathepsin D	Total Protein	Normalized to α-tubulin	Fold Change
												Control siRNA	58036.6	70917	0.818373	1		Control siRNA	85201.1	52723.5	1.616	1
												Arl8b siRNA	53159.7	58323.4	0.911465	1.11375		Arl8b siRNA	22017.4	49686.8	0.443123	0.27421
									IB: Anti-α-tubulin
									IB: Anti-Arl8b
									Amido Black

## Sheet: Supplementary Fig. S1J
		Supplementary Fig. S1J
				Mander's coefficient (Fraction of SBP-GFP-LAMP1 punctae overlapping with SiR-Lysosome)
				Experiment 1			Experiment 2			Experiment 3
				30 min Biotin	90 min Biotin		30 min Biotin	90 min Biotin		30 min Biotin	90 min Biotin
				0.125	0.256		0.129	0.296		0.129	0.268
				0.136	0.205		0.129	0.148		0.115	0.247
				0.11	0.286		0.12	0.297		0.27	0.238
				0.17	0.253		0.141	0.279		0.161	0.28
				0.112	0.244		0.154	0.263		0.184	0.21
				0.196	0.384		0.159	0.141		0.077	0.209
				0.109	0.215		0.179	0.289		0.069	0.251
				0.16	0.36		0.157	0.259		0.152	0.391
				0.151	0.367		0.13	0.151		0.134	0.28
				0.16	0.322		0.187	0.284		0.163	0.39
				0.115	0.264		0.133	0.337		0.114	0.282
				0.128	0.238		0.191	0.243		0.173	0.273
				0.129	0.257		0.139	0.144		0.189	0.265
				0.11	0.237		0.112	0.183		0.172	0.297
				0.143	0.22		0.134	0.294		0.117	0.21
				0.093	0.229		0.111	0.255		0.145	0.303
				0.1	0.406		0.219	0.211		0.115	0.242
				0.142	0.287			0.163		0.136	0.316
				0.16	0.3			0.279		0.185	0.233
				0.164	0.266			0.199		0.179	0.345
				0.126	0.278			0.268		0.189	0.244
				0.22				0.179		0.098	0.168
				0.221						0.18	0.302
										0.174	0.206
											0.299
											0.275
					Mean value of each experiment
						30 min Biotin	90 min Biotin
					Experiment 1	0.142609	0.279714
					Experiment 2	0.148471	0.234636
					Experiment 3	0.150833	0.270154

## Sheet: Supplementary Fig. S1L
	Supplementary Fig. S1L
			Mander's coefficient (Fraction of SBP-GFP-LAMP1 punctae overlapping with CD63-RFP)
			Experiment 1			Experiment 2			Experiment 3
			30 min Biotin	90 min Biotin		30 min Biotin	90 min Biotin		30 min Biotin	90 min Biotin
			0.212	0.471		0.014	0.161		0.334	0.515
			0.027	0.563		0.282	0.487		0.094	0.469
			0.159	0.32		0.092	0.341		0.049	0.31
			0.138	0.563		0	0.253		0.026	0.064
			0.188	0.276		0.105	0.51		0.084	0.115
			0.123	0.305		0.082	0.075		0	0.591
			0.228	0.23		0	0.172		0.014	0.083
			0.169	0.476		0	0.08		0.093	0.116
			0.159	0.595		0	0.176		0.1	0.359
			0.079	0.474		0.07	0.208		0.001	0.341
			0.251	0.664		0.035	0.32		0.033	0.211
			0.32	0.241		0.323	0.461		0.333	0.546
			0.1	0.391		0	0.432		0.041	0.262
			0.147	0.671		0.1	0.363		0.107	0.123
			0.314	0.623		0.296	0.457			0.379
				0.734
				0.328
				0.258
				0.587
					Mean value of each experiment
						30 min Biotin	90 min Biotin
					Experiment 1	0.174267	0.461579
					Experiment 2	0.093267	0.299733
					Experiment 3	0.0935	0.298933

## Sheet: Supplementary Fig. S1N
		Supplementary Fig. S1N
				Mander's coefficient (Fraction of SBP-GFP-LAMP1 punctae overlapping with LAMP2)
				Experiment 1			Experiment 2			Experiment 3
				30 min Biotin	90 min Biotin		30 min Biotin	90 min Biotin		30 min Biotin	90 min Biotin
				0.069	0.154		0.182	0.337		0.133	0.279
				0.134	0.188		0.133	0.294		0.183	0.425
				0.117	0.173		0.14	0.367		0.097	0.361
				0.159	0.261		0.131	0.162		0.164	0.406
				0.169	0.328		0.203	0.248		0.159	0.251
				0.126	0.135		0.137	0.322		0.131	0.209
				0.122	0.342		0.202	0.288		0.178	0.276
				0.078	0.281		0.159	0.236		0.183	0.298
				0.242	0.212		0.282	0.212		0.089	0.306
				0.145	0.191		0.113	0.237		0.116	0.254
				0.172	0.359		0.1	0.175		0.114	0.225
				0.088	0.411		0.123	0.268		0.182	0.276
				0.166	0.216		0.104	0.221		0.137	0.264
				0.164	0.324		0.117	0.314		0.198	0.257
				0.16	0.276		0.189	0.299		0.126	0.259
				0.182	0.292		0.05	0.243		0.17	0.291
				0.057	0.4		0.179	0.225		0.093	0.271
				0.09	0.351		0.118	0.299		0.178	0.25
				0.138	0.145		0.167	0.223		0.043	0.362
				0.103	0.204		0.12	0.21		0.181	0.237
				0.16	0.134		0.114			0.137	0.312
				0.152	0.36		0.16			0.151	0.232
					0.377		0.095			0.128	0.288
					0.272		0.12			0.172	0.258
					0.112					0.181	0.316
					0.161					0.173	0.273
					0.277					0.187	0.291
										0.129	0.323
										0.183	0.294
										0.146	0.372
										0.152	0.206
										0.168	0.229
										0.124	0.291
										0.054	0.324
										0.134	0.314
										0.159	0.284
										0.112	0.289
										0.149	0.33
										0.169	0.238
										0.075	0.302
										0.181	0.326
										0.161	0.248
										0.113
										0.167
					Mean value of each experiment
						30 min Biotin	90 min Biotin
					Experiment 1	0.136045	0.256889
					Experiment 2	0.14325	0.259
					Experiment 3	0.144545	0.288024

[truncated: 1 more sheets: Supplementary Fig. S1P]
