# Supplementary material for: Arl8b inactivates the Rab11a recycling pathway to promote LAMP1 sorting and lysosome biogenesis
Source: J Cell Biol. 2026 May 21;225(7):e202509040. doi: 10.1083/jcb.202509040 (PMC13193097; doi:10.1083/jcb.202509040)
Supplement: Data S11 — shows source data for graphs and densitometric calculation for blot from Fig. S2 as an Excel file. [file jcb_202509040_datas11.xlsx]

## Sheet: Supplementary Fig. S2C
	Supplementary Fig. S2C
		Mander's coefficient (Fraction of SBP-mCherry-LAMP1 punctae overlapping with LysoTracker)
		Experiment 1			Experiment 2			Experiment 3
		30 min Biotin	90 min Biotin		30 min Biotin	90 min Biotin		30 min Biotin	90 min Biotin
		0.032	0.396		0.051	0.353		0.174	0.398
		0.1	0.286		0.211	0.35		0.127	0.495
		0.071	0.287		0.034	0.361		0.024	0.322
		0.197	0.307		0.079	0.34		0.135	0.417
		0.108	0.327		0.063	0.412		0.119	0.288
		0.063	0.357		0.058	0.337		0.018	0.455
		0.065	0.296		0.037	0.475		0.106	0.454
		0.109	0.321		0.107	0.37		0.131	0.393
		0.04	0.296		0.144	0.38			0.378
		0.174	0.334		0.049	0.388			0.331
		0.045	0.353		0.096	0.323			0.422
		0.043	0.456		0.034	0.316			0.422
		0.048	0.354		0.23	0.494
		0.106	0.348		0.022	0.35
		0.047	0.391		0.022	0.328
		0.068	0.385		0.025	0.374
		0.063	0.444		0.026	0.449
		0.041	0.413		0.114	0.341
		0.093	0.347		0.058	0.332
		0.099	0.288		0.198	0.394
		0.194	0.284		0.042	0.345
		0.225	0.353			0.38
		0.04	0.425			0.473
		0.126	0.37			0.36
		0.058				0.443
		0.142				0.419
		0.098
				Mean value of each experiment
					30 min Biotin	90 min Biotin
				Experiment 1	0.092407	0.35075
				Experiment 2	0.080952	0.380269
				Experiment 3	0.10425	0.395727

## Sheet: Supplementary Fig. S2E
	Supplementary Fig. S2E
		Mander's coefficient (Fraction of of SBP-GFP-LAMP1 punctae overlapping with Arl8b-Halo)
		Experiment 1					Experiment 2					Experiment 3
		45 min Biotin	60 min Biotin	75 min Biotin	90 min Biotin		45 min Biotin	60 min Biotin	75 min Biotin	90 min Biotin		45 min Biotin	60 min Biotin	75 min Biotin	90 min Biotin
		0.156	0.226	0.287	0.34		0.107	0.298	0.208	0.22		0.121	0.215	0.175	0.238
		0.152	0.217	0.256	0.309		0.137	0.169	0.205	0.237		0.04	0.139	0.163	0.174
		0.074	0.145	0.229	0.175		0.121	0.132	0.171	0.178		0.104	0.16	0.144	0.273
		0.104	0.142	0.149	0.181		0.136	0.405	0.405	0.36		0.223	0.287	0.218	0.27
		0.111	0.185	0.238	0.269		0.152	0.291	0.349	0.447		0.073	0.126	0.262	0.258
		0.09	0.189	0.204	0.251		0.11	0.206	0.235	0.325		0.233	0.285	0.216	0.332
		0.117	0.143	0.144	0.191		0.099	0.091	0.407	0.405		0.075	0.126	0.178	0.379
		0.181	0.122	0.138	0.22		0.292	0.264	0.14	0.37		0.197	0.293	0.281	0.328
		0.216	0.29	0.456	0.345		0.173	0.177	0.315	0.287		0.08	0.314	0.276	0.19
		0.121	0.143	0.207	0.423		0.227	0.296	0.17	0.373		0.031	0.12	0.162	0.163
		0.156	0.222	0.347	0.343		0.121	0.133	0.347	0.408		0.027	0.107	0.145	0.376
		0.134	0.231	0.296	0.373		0.228	0.283	0.377			0.056	0.212	0.362	0.262
		0.241	0.27	0.263	0.376			0.296				0.201	0.147	0.171	0.193
		0.105	0.171	0.224	0.3							0.137	0.164	0.131	0.448
		0.272	0.094	0.243	0.444							0.214	0.144	0.142
		0.281	0.233	0.271	0.195							0.237	0.239	0.328
		0.244	0.316	0.387	0.453
		0.224	0.29	0.344	0.436
		0.272	0.371	0.374	0.529
		0.214		0.343	0.517
		0.276		0.354	0.509
		0.253		0.465
							Mean value of each experiment
							45 min Biotin	60 min Biotin	75 min Biotin	90 min Biotin
						Experiment 1	0.181545	0.210526	0.282682	0.341857
						Experiment 2	0.158583	0.233923	0.277417	0.328182
						Experiment 3	0.128063	0.192375	0.209625	0.277429

## Sheet: Supplementary Fig. S2G
		Supplementary Fig. S2G
					Mander's coefficient (Fraction of of SBP-GFP-LAMP1 (Y404A) punctae overlapping with Arl8b-Halo)
					Experiment 1					Experiment 2					Experiment 3
					45 min Biotin	60 min Biotin	75 min Biotin	90 min Biotin		45 min Biotin	60 min Biotin	75 min Biotin	90 min Biotin		45 min Biotin	60 min Biotin	75 min Biotin	90 min Biotin
					0.045	0.016	0.025	0.003		0.04	0.072	0.045	0.054		0.076	0.085	0.076	0.032
					0.025	0.016	0.007	0.002		0.017	0.032	0.032	0.015		0.068	0.088	0.014	0.043
					0.067	0.034	0.044	0.055		0.024	0.038	0.014	0.014		0.032	0.058	0.032	0.046
					0.029	0.038	0.049	0.081		0.032	0.085	0.047	0.048		0.031	0.089	0.072	0.098
					0.052	0.033	0.031	0.072		0.068	0.091	0.052	0.024		0.022	0.076	0.045	0.011
					0.124	0.078	0.091	0.12		0.023	0.07	0.053	0.032		0.024	0.038	0.09	0.083
					0.05	0.08	0.047	0.052		0.087	0.018	0.061	0.058		0.078	0.081	0.094	0.034
					0.04	0.064	0.054	0.088		0.031	0.023	0.043	0.072		0.035	0.085	0.082	0.084
					0.106	0.09	0.098	0.081		0.086	0.047	0.086	0.06		0.02	0.052	0.092	0.038
					0.13	0.101	0.054	0.056		0.1	0.083	0.077	0.065		0.056	0.052	0.045	0.014
					0.019	0.015	0.015	0.014		0.086	0.065	0.048	0.042		0.04	0.087	0.029	0.027
					0.062	0.025	0.02	0.009		0.093	0.045	0.065	0.058		0.057	0.041	0.016	0.017
					0.065	0.07	0.063	0.046		0.025	0.025	0.015	0.012		0.022	0.058	0.071	0.058
					0.042	0.058	0.065	0.057		0.044	0.098	0.07	0.081		0.085	0.012	0.025	0.068
					0.068	0.053	0.046	0.028		0.053	0.056	0.048	0.04		0.024	0.092	0.043	0.047
					0.09	0.134	0.068	0.115		0.024	0.035	0.033	0.024		0.056	0.052	0.027	0.018
					0.16	0.044	0.045	0.04		0.062	0.054	0.021	0.074		0.073	0.055	0.076	0.015
					0.015	0.065	0.039	0.054		0.056	0.037	0.031	0.094		0.074	0.073	0.01
					0.084	0.114	0.059	0.092		0.054	0.058	0.025	0.068		0.025	0.062
					0.048	0.068	0.048	0.043		0.052	0.043	0.06	0.092		0.073	0.079
					0.044	0.051	0.077	0.046		0.099	0.104	0.015	0.07		0.095	0.03
					0.03	0.046	0.051	0.09		0.1	0.051	0.015	0.043		0.048	0.079
					0.054	0.067		0.074							0.045
															0.078
															0.014
															0.04
											Mean value of each experiment
											45 min Biotin	60 min Biotin	75 min Biotin	90 min Biotin
										Experiment 1	0.063	0.05913	0.05487	0.057304
										Experiment 2	0.057091	0.055909	0.043455	0.051818
										Experiment 3	0.049654	0.064727	0.052167	0.043118

## Sheet: Supplementary Fig. S2H
		Supplementary Fig. S2H
						IB: Anti-Vps33a
						IB: Anti-α-tubulin
			Vps33a	α-Tubulin	Normalized to α-tubulin	Fold Change
		Control siRNA	84623.7	74869	1.13029	1
		Vps33a siRNA	7831.64	61824.6	0.126675	0.112073

## Sheet: Supplementary Fig. S2J
			Supplementary Fig. S2J
				Ratio of CTCF of anti-GFP Ab signal/SBP-GFP-LAMP1 signal
				Experiment 1			Experiment 2			Experiment 3
				Control siRNA	Arl8b siRNA		Control siRNA	Arl8b siRNA		Control siRNA	Arl8b siRNA
				1.88007	1.90042		1.55002	1.46357		2.24813	0.529478
				0.976953	1.27794		1.5862	1.49648		1.9904	0.696898
				1.47027	2.09269		0.680195	0.793815		1.22202	0.91868
				1.82644	1.78281		1.41126	0.484047		1.46733	1.21485
				1.976	2.21479		0.535645	0.512956		1.03598	1.7305
				0.565697	1.41373		0.640619	1.68293		0.464009	0.958189
				2.65276	1.89097		0.532215	1.54503		1.62992	0.336032
				2.62053	2.06717		0.720091	0.49119		2.33274	0.87205
				2.57381	1.48064		0.436323	0.492281		0.390606	1.06116
				0.716153	1.92327		0.593985	0.677358		0.270124	2.19448
				1.56384	1.17243		0.612183	1.63015		0.386347	2.05032
				1.72418	1.96636		2.34857	2.20186		1.59848	1.36539
				1.39979	1.22126		1.36777	1.26443		0.672915	2.07454
				1.40632	1.0544		0.989484	1.89103		0.465331	1.44939
				2.06281	1.03842		0.491254	0.885669		0.598423	1.46374
				1.95183	1.57157		0.255125	0.439511		1.54032	0.316723
				0.954706	1.61843		0.483054	1.24991		2.45384	0.574118
				1.70886	1.30694		2.49722	1.02906		0.550311	0.307484
				1.79076	1.49114		1.39245	1.80496		0.889267	2.09446
				1.41475	2.59911		0.70991	2.31569		1.14028	1.17406
				0.688812				2.64941		1.81736	1.3973
								2.08873
			Mean	1.61549	1.65423		0.991679	1.32228		1.19829	1.17999
			Relative Fold Change	1	1.02398		1	0.926283		1	0.815937
