# Supplementary material for: Arl8b inactivates the Rab11a recycling pathway to promote LAMP1 sorting and lysosome biogenesis
Source: J Cell Biol. 2026 May 21;225(7):e202509040. doi: 10.1083/jcb.202509040 (PMC13193097; doi:10.1083/jcb.202509040)
Supplement: Data S12 — shows source data for graphs and densitometric calculation for blots from Fig. S3 as an Excel file. [file jcb_202509040_datas12.xlsx]

## Sheet: Supplementary Fig. S3A
			Supplementary Fig. S4A
							IB: Anti-AP-3 (delta)				AP-3 (delta)	α-tubulin	Normalized to α-tubulin	Fold Change
										Control siRNA	108852	92490	1.17691	1
										AP-3 (delta) siRNA	18813.5	92823.8	0.20268	0.172214
							IB: Anti-α-tubulin

## Sheet: Supplementary Fig. S3C
	Supplementary Fig. S3C
		Mander's coefficient (Fraction of SBP-GFP-LAMP1 punctae overlapping with LysoTracker post 90 min biotin addition)
			Experiment 1			Experiment 2			Experiment 3
			Control siRNA	AP-3 siRNA		Control siRNA	AP-3 siRNA		Control siRNA	AP-3 siRNA
			0.315	0.108		0.308	0.064		0.166	0.068
			0.295	0.131		0.082	0.067		0.109	0.072
			0.286	0.034		0.214	0.101		0.193	0.04
			0.183	0.028		0.325	0.062		0.219	0.046
			0.211	0.139		0.145	0.062		0.305	0.039
			0.186	0.075		0.316	0.084		0.142	0.071
			0.109	0.129		0.201	0.021		0.224	0.044
			0.226	0.105		0.213	0.031		0.43	0.086
			0.296	0.065		0.161	0.08		0.406	0.075
			0.312	0.049		0.36	0.056		0.231	0.063
			0.352	0.108		0.279	0.041		0.155	0.055
			0.279	0.089		0.297	0.049		0.318	0.131
			0.322	0.069		0.258	0.142		0.289	0.077
			0.183	0.189		0.36	0.044			0.036
			0.257	0.072			0.054			0.08
					Mean value of each experiment
						Control siRNA	AP-3 siRNA
					Experiment 1	0.254133	0.092667
					Experiment 2	0.251357	0.063867
					Experiment 3	0.245154	0.065533

## Sheet: Supplementary Fig. S3D
	Supplementary Fig. S3D
			Relative MFI of Surface LAMP1 (%)
				Surface LAMP1
				Control siRNA	AP-3 siRNA
			Experiment 1	100	279
			Experiment 2	100	313
			Experiment 3	100	329

## Sheet: Supplementary Fig. S3F
	Supplementary Fig. S3F
			Mander's coefficient (Fraction of SBP-GFP-LAMP1 punctae overlapping with Arl8b-Halo post 90 min biotin addition)
				Experiment 1			Experiment 2			Experiment 3
				Control siRNA	AP-3 siRNA		Control siRNA	AP-3 siRNA		Control siRNA	AP-3 siRNA
				0.644	0.39		0.158	0.39		0.31	0.473
				0.359	0.447		0.248	0.341		0.199	0.357
				0.463	0.43		0.478	0.29		0.353	0.412
				0.522	0.42		0.207	0.392		0.18	0.295
				0.486	0.5		0.224	0.281		0.315	0.23
				0.507	0.497		0.394	0.268		0.285	0.638
				0.409	0.279		0.302	0.432		0.605	0.583
				0.635	0.237		0.456	0.305		0.145	0.365
				0.426	0.311		0.162	0.337		0.423	0.395
				0.363	0.364		0.444	0.321		0.219	0.396
				0.44	0.3		0.322	0.544		0.375	0.458
				0.506	0.48		0.222	0.456		0.496	0.422
				0.394	0.427		0.645	0.29		0.37	0.492
				0.545	0.426		0.251	0.312		0.482	0.238
				0.406	0.34		0.645	0.35		0.243
				0.267	0.247			0.29
						Mean value of each experiment
							Control siRNA	AP-3 siRNA
						Experiment 1	0.46075	0.380938
						Experiment 2	0.343867	0.349938
						Experiment 3	0.333333	0.411

## Sheet: Supplementary Fig. S3H
	Supplementary Fig. S3H
			Mander's coefficient (Fraction of AP-3 punctae overlapping with Arl8bEN-mStayGold)
			Experiment 1			Experiment 1			Experiment 1
			M1	M2		M1	M2		M1	M2
			0.422	0.231		0.274	0.076		0.429	0.125
			0.211	0.141		0.146	0.137		0.428	0.149
			0.266	0.133		0.369	0.3		0.189	0.094
			0.172	0.099		0.166	0.134		0.384	0.227
			0.207	0.129		0.298	0.146		0.313	0.077
			0.166	0.155		0.399	0.163		0.288	0.125
			0.323	0.156		0.231	0.14		0.329	0.183
			0.345	0.192		0.237	0.178		0.194	0.128
			0.191	0.135		0.339	0.182		0.363	0.166
			0.183	0.169		0.229	0.16		0.232	0.271
			0.167	0.2		0.327	0.17		0.331	0.18
			0.28	0.176		0.167	0.19		0.205	0.107
			0.173	0.109		0.17	0.199		0.206	0.235
			0.208	0.194		0.198	0.082		0.26	0.107
			0.214	0.092		0.247	0.095		0.364	0.111
			0.257	0.124		0.19	0.262		0.24	0.134
			0.262	0.126		0.185	0.182		0.155	0.18
			0.29	0.161		0.176	0.146		0.289	0.176
			0.28	0.068		0.299	0.289		0.191	0.138
			0.216	0.108		0.268	0.172		0.387	0.214
			0.231	0.122		0.348	0.151		0.227	0.092
			0.192	0.164		0.284	0.167		0.311	0.091
			0.191	0.179		0.162	0.147		0.395	0.176
			0.258	0.116		0.198	0.189		0.295	0.199
			0.342	0.177		0.237	0.176		0.269	0.124
			0.199	0.155		0.23	0.133		0.251	0.125
			0.286	0.143		0.21	0.15		0.237	0.137
			0.244	0.168		0.229	0.214		0.24	0.112
			0.183	0.18		0.425	0.212		0.227	0.098
			0.179	0.164		0.245	0.203		0.199	0.143
			0.139	0.129		0.235	0.165		0.219	0.117
			0.151	0.12		0.209	0.138		0.183	0.119
			0.33	0.172		0.328	0.08		0.346	0.122
			0.317	0.135		0.232	0.089		0.149	0.155
			0.309	0.21		0.204	0.157		0.302	0.135
			0.322	0.169		0.165	0.137		0.308	0.131
			0.279	0.241		0.163	0.187		0.237	0.146
			0.299	0.211		0.228	0.244		0.31	0.063
			0.182	0.166		0.243	0.196		0.286	0.14
			0.182	0.166		0.423	0.1		0.347	0.11
			0.149	0.139		0.193	0.116		0.357	0.161
			0.318	0.293		0.262	0.146		0.335	0.121
			0.2	0.27		0.258	0.198		0.204	0.088
			0.261	0.162		0.252	0.155		0.322	0.072
			0.329	0.226		0.334	0.189		0.277	0.14
			0.149	0.145		0.354	0.248		0.245	0.162
			0.202	0.147		0.383	0.168		0.418	0.225
			0.178	0.195		0.271	0.154		0.302	0.114
			0.338	0.184		0.354	0.105		0.192	0.117
			0.293	0.169		0.43	0.118		0.215	0.121
			0.377	0.226		0.399	0.141		0.37	0.083
			0.22	0.205		0.22	0.131		0.303	0.102
			0.325	0.175		0.277	0.158			0.107
			0.152	0.183		0.267	0.113			0.181
			0.365	0.237			0.192			0.103
			0.401	0.217			0.107
			0.19	0.243			0.174
			0.257	0.207
			0.241	0.115
			0.221	0.178
			0.381	0.141
			0.202	0.159
			0.196	0.222
			0.23	0.221
			0.308	0.291
			0.181	0.188
			0.168	0.15
					Mean value of each experiment
						M1	M2
					Experiment 1	0.24597	0.171239
					Experiment 2	0.262352	0.162298
					Experiment 3	0.281827	0.137436

## Sheet: Supplementary Fig. S3K
	Supplementary Fig. S3K
			Mander's coefficient (Fraction of AP-3 punctae overlapping with Rab14 and RUFY1-FLAG)
			Experiment 1			Experiment 1			Experiment 1
			Rab14	RUFY1-FLAG		Rab14	RUFY1-FLAG		Rab14	RUFY1-FLAG
			0.366	0.188		0.395	0.275		0.261	0.241
			0.16	0.217		0.312	0.273		0.289	0.297
			0.188	0.165		0.366	0.204		0.209	0.324
			0.149	0.194		0.29	0.236		0.152	0.252
			0.179	0.188		0.414	0.297		0.263	0.25
			0.202	0.146		0.346	0.217		0.23	0.248
			0.315	0.258		0.483	0.225		0.276	0.226
			0.239	0.171		0.351	0.24		0.275	0.23
			0.274	0.161		0.264	0.293		0.216	0.244
			0.211	0.218		0.463	0.183		0.243	0.282
			0.141	0.151		0.244	0.204		0.312	0.218
			0.212	0.24		0.194	0.179		0.207	0.192
			0.148	0.183		0.256	0.284		0.206	0.23
			0.171			0.264	0.231		0.16	0.34
			0.173			0.38	0.198		0.251	0.287
			0.284			0.288	0.282		0.183	0.378
			0.276			0.295	0.323		0.218	0.225
			0.247			0.39	0.227		0.151	0.19
			0.186			0.182	0.236		0.228	0.241
			0.231			0.348	0.183		0.189	0.183
			0.213			0.147	0.182		0.371	0.238
			0.346			0.415	0.254		0.299	0.295
			0.147			0.458	0.213		0.208	0.333
			0.19			0.264			0.232	0.39
			0.165			0.261			0.239
			0.322			0.137			0.233
			0.158			0.472			0.196
			0.179			0.395			0.192
			0.158			0.184			0.233
			0.217			0.241			0.197
			0.215			0.437			0.352
			0.324			0.299			0.196
			0.29			0.217			0.17
			0.216			0.259			0.332
			0.246			0.286			0.298
			0.157			0.309			0.148
			0.141			0.396			0.202
						0.401			0.32
						0.284			0.208
						0.342			0.247
						0.332			0.179
						0.352			0.318
						0.329			0.253
						0.328			0.268
						0.348			0.245
						0.207			0.334
						0.381			0.372
						0.499			0.265
									0.248
									0.265
									0.191
									0.241
									0.172
									0.225
									0.227
									0.221
									0.165
									0.179
									0.18
									0.301
									0.215
									0.212
									0.178
									0.186
									0.234
									0.181
									0.217
									0.262
									0.242
									0.238
									0.193
									0.16
									0.255
									0.155
									0.36
									0.203
									0.371
					Mean value of each experiment
						Rab14	RUFY1-FLAG
					Experiment 1	0.217189	0.190769
					Experiment 2	0.323021	0.236478
					Experiment 3	0.235104	0.263917

## Sheet: Supplementary Fig. S3M
				Supplementary Fig. S3M
							IB: Anti-Rab11a			Rab11a	α-tubulin	Normalized to α-tubulin	Fold Change
									Control siRNA	72655.9	83652.9	0.86854	1
									Rab11a siRNA	4207.53	75130.8	0.0560028	0.0644792
							IB: Anti-α-tubulin
