# Supplementary material for: Arl8b inactivates the Rab11a recycling pathway to promote LAMP1 sorting and lysosome biogenesis
Source: J Cell Biol. 2026 May 21;225(7):e202509040. doi: 10.1083/jcb.202509040 (PMC13193097; doi:10.1083/jcb.202509040)
Supplement: Data S13 — shows source data for graphs from Fig. S4 as an Excel file. [file jcb_202509040_datas13.xlsx]

## Sheet: Supplementary Fig. S4B
		Supplementary Fig. S4B		Recruitment to Arl8b (Q75L) -MitoID
		Experiment 1													Experiment 2													Experiment 3
			GFP		GFP-TBC1D9B (WT)			GFP-TBC1D9B (1-270aa)			GFP-TBC1D9B (E91A)				GFP			GFP-TBC1D9B (WT)			GFP-TBC1D9B (1-270aa)			GFP-TBC1D9B (E91A)				GFP			GFP-TBC1D9B (WT)			GFP-TBC1D9B (1-270aa)			GFP-TBC1D9B (E91A)
		Cell No.	Arl8b (Q75L)		Cell No.	Arl8b (Q75L)		Cell No.	Arl8b (Q75L)		Cell No.	Arl8b (Q75L)			Cell No.	Arl8b (Q75L)		Cell No.	Arl8b (Q75L)		Cell No.	Arl8b (Q75L)		Cell No.	Arl8b (Q75L)			Cell No.	Arl8b (Q75L)		Cell No.	Arl8b (Q75L)		Cell No.	Arl8b (Q75L)		Cell No.	Arl8b (Q75L)
		1	No		1	Yes		1	Yes		1	No			1	No		1	Yes		1	Yes		1	No			1	No		1	Yes		1	Yes		1	No
		2	No		2	Yes		2	Yes		2	No			2	No		2	Yes		2	Yes		2	No			2	No		2	Yes		2	Yes		2	No
		3	No		3	Yes		3	Yes		3	No			3	No		3	Yes		3	Yes		3	No			3	No		3	Yes		3	Yes		3	No
		4	No		4	Yes		4	Yes		4	No			4	No		4	Yes		4	Yes		4	No			4	No		4	Yes		4	Yes		4	No
		5	No		5	Yes		5	Yes		5	No			5	No		5	Yes		5	Yes		5	No			5	No		5	Yes		5	Yes		5	No
		6	No		6	Yes		6	Yes		6	No			6	No		6	Yes		6	Yes		6	No			6	No		6	Yes		6	Yes		6	No
		7	No		7	Yes		7	Yes		7	No			7	No		7	Yes		7	Yes		7	No			7	No		7	Yes		7	Yes		7	No
		8	No		8	Yes		8	Yes		8	No			8	No		8	Yes		8	Yes		8	No			8	No		8	Yes		8	Yes		8	No
		9	No		9	Yes		9	Yes		9	No			9	No		9	Yes		9	Yes		9	No			9	No		9	Yes		9	Yes		9	No
		10	No		10	Yes		10	Yes		10	No			10	No		10	Yes		10	Yes		10	No			10	No		10	Yes		10	Yes		10	No
		11	No		11	Yes		11	Yes		11	No			11	No		11	Yes		11	Yes		11	No			11	No		11	Yes		11	Yes		11	No
		12	No		12	Yes		12	Yes		12	No			12	No		12	Yes		12	Yes		12	No			12	No		12	Yes		12	Yes		12	No
		13	No		13	Yes		13	Yes		13	No			13	No		13	Yes		13	Yes		13	No			13	No		13	Yes					13	No
		14	No		14	Yes		14	Yes		14	No			14	No		14	Yes		14	Yes		14	No			14	No		14	Yes					14	No
		15	No		15	Yes		15	Yes		15	No			15	No		15	Yes									15	No		15	Yes					15	No
		16	No								16	No			16	No		16	Yes									16	No		16	Yes					16	No
		17	No								17	No			17	No		17	Yes												17	Yes					17	No
		18	No								18	No			18	No		18	Yes												18	Yes					18	No
		19	No								19	No			19	No		19	Yes												19	Yes					19	No
		20	No																												20	Yes					20	No
		21	No																												21	Yes					21	No
		Percentage	0		Percentage	100		Percentage	100		Percentage	0			Percentage	0		Percentage	100		Percentage	100		Percentage	0			Percentage	0		Percentage	100		Percentage	100		Percentage	0

## Sheet: Supplementary Fig. S4F
			Supplementary Fig. S4F							GTPase Activity Assay (Absorbance at 650 nm)
						TIME (min)
						0	5	10	15	20	25	30	40	50	60
			GST-Rab11a + His-TBC1D9A (WT) + GTP			0.3264	0.303	0.3636	0.4501	0.4936	0.5274	0.5618	0.6796	0.7307	0.8191
			GST-Rab11a + His-TBC1D9A (RYQ→A) + GTP			0.2178	0.2317	0.1914	0.2477	0.2339	0.2243	0.2645	0.2156	0.2165	0.2469
			GST-Rab11a + His-TBC1D9B (WT) + GTP			0.2634	0.2214	0.3104	0.4134	0.4963	0.5173	0.5918	0.7153	0.8838	0.9237
			GST-Rab11a + His-TBC1D9B (RYQ→A) + GTP			0.2821	0.284	0.2934	0.2757	0.2845	0.2544	0.2753	0.2743	0.2838	0.2843
			GST-Rab11a + His-TBC1D9A (WT) + GDP			0.1746	0.2078	0.1898	0.1376	0.1379	0.1365	0.156	0.1322	0.1671	0.1664
			GST-Rab11a + His-TBC1D9A (RYQ→A) + GDP			0.1708	0.166	0.1484	0.1989	0.1405	0.1641	0.1861	0.1392	0.1434	0.1832
			GST-Rab11a + His-TBC1D9B (WT) + GDP			0.178	0.1767	0.1772	0.1686	0.1891	0.1802	0.1648	0.1759	0.1758	0.1858
			GST-Rab11a + His-TBC1D9B (RYQ→A) + GDP			0.1872	0.1829	0.1858	0.1767	0.1818	0.22	0.1773	0.1765	0.1897	0.1803
						GTP-GDP Control
						0	5	10	15	20	25	30	40	50	60
			GST-Rab11a + His-TBC1D9A (WT)			0.1518	0.0952	0.1738	0.3125	0.3557	0.3909	0.4058	0.5474	0.5636	0.6527
			GST-Rab11a + His-TBC1D9A (RYQ→A)			0.047	0.0657	0.043	0.0488	0.0934	0.0602	0.0784	0.0764	0.0731	0.0637
			GST-Rab11a + His-TBC1D9B (WT)			0.0854	0.0447	0.1332	0.2448	0.3072	0.3371	0.427	0.5394	0.708	0.7379
			GST-Rab11a + His-TBC1D9B (RYQ→A)			0.0949	0.1011	0.1076	0.099	0.1027	0.0344	0.098	0.0978	0.0941	0.104
