# Supplementary material for: Arl8b inactivates the Rab11a recycling pathway to promote LAMP1 sorting and lysosome biogenesis
Source: J Cell Biol. 2026 May 21;225(7):e202509040. doi: 10.1083/jcb.202509040 (PMC13193097; doi:10.1083/jcb.202509040)
Supplement: Data S14 — shows source data for graphs and densitometric calculation for blot from Fig. S5 as an Excel file. [file jcb_202509040_datas14.xlsx]

## Sheet: Supplementary Fig. S5A
	Supplementary Fig. S5A
		Mander's coefficient (Fraction of GFP-TBC1D9B punctae overlapping with RUFY1-Halo)								Mander's coefficient (Fraction of GFP-TBC1D9B punctae overlapping with Halo-Rab14)
				Experiment 1	Experiment 2	Experiment 3						Experiment 1	Experiment 2	Experiment 3
				0.135	0.177	0.074						0.123	0.119	0.126
				0.202	0.174	0.093						0.088	0.165	0.209
				0.154	0.121	0.187						0.079	0.088	0.219
				0.072	0.158	0.097						0.172	0.083	0.179
				0.177	0.226	0.194						0.184	0.09	0.15
				0.055	0.229	0.16						0.123	0.085	0.123
				0.148	0.183	0.136						0.173	0.187	0.084
				0.172	0.188	0.215						0.156	0.182	0.159
				0.057	0.152	0.168						0.067	0.185	0.06
				0.041	0.194	0.16						0.082	0.105	0.165
				0.049	0.27	0.177						0.034	0.093	0.047
				0.187	0.114	0.145							0.075	0.183
				0.134	0.171	0.241							0.114	0.104
					0.118	0.104							0.117	0.076
					0.114	0.227							0.085
					0.149	0.195							0.212
						0.201							0.128
						0.092							0.077
						0.156
						0.253
						0.235
						0.191
						0.213
						0.241
						0.241
								Mean value of each experiment
									RUFY1-Halo	Halo-Rab14
								Experiment 1	0.121769	0.116455
								Experiment 2	0.171125	0.121667
								Experiment 3	0.17584	0.134571

## Sheet: Supplementary Fig. S5B
		Supplementary Fig. S5B
														HeLa
														Control siRNA				TBC1D9B siRNA
										IB: Anti-TBC1D9B
														TBC1D9B	α-tubulin	Normalized to α-tubulin		TBC1D9B	α-tubulin	Normalized to α-tubulin	Fold Change
													Exp 1	25014.3	49163.9	0.508795		2457.5	52184.8	0.0470922	0.0925564
													Exp 2	49932.7	43227.4	1.15512		7130.3	39678.2	0.179703	0.155572
													Exp 3	66863.1	54957.6	1.21663		8148.7	57967.8	0.140573	0.115543
										IB: Anti-α-tubulin				HEK293T
														Control siRNA				TBC1D9B siRNA
														TBC1D9B	α-tubulin	Normalized to α-tubulin		TBC1D9B	α-tubulin	Normalized to α-tubulin	Fold Change
													Exp 1	23552.5	49973.2	0.471303		2902.8	44329	0.0654832	0.138941
													Exp 2	32291.1	44464.1	0.726228		3226.89	44826.1	0.071987	0.0991245
													Exp 3	50500.3	52985.1	0.953104		8793.58	58855.1	0.149411	0.156762
														RPE-1
														Control siRNA				TBC1D9B siRNA
														TBC1D9B	α-tubulin	Normalized to α-tubulin		TBC1D9B	α-tubulin	Normalized to α-tubulin	Fold Change
													Exp 1	23745	45376.2	0.523291		1727.13	38136	0.0452886	0.0865457
													Exp 2	207738	42198.4	4.92288		6264.98	40713.6	0.153879	0.0312579
													Exp 3	16289.6	55073.1	0.29578		1355.52	49232.4	0.0275331	0.0930864
														RPE-1
														Control siRNA				TBC1D9B siRNA
														TBC1D9B	α-tubulin	Normalized to α-tubulin		TBC1D9B	α-tubulin	Normalized to α-tubulin	Fold Change
													Exp 1	58603.4	14521.3	4.03568		9249.33	12618.9	0.732975	0.181624
													Exp 2	78832.1	21767.7	3.62152		21667.2	21097.3	1.02701	0.283586
													Exp 3	88920.4	32945.2	2.69904		14334.2	26547	0.539955	0.200054

## Sheet: Supplementary Fig. S5C
	Supplementary Fig. S5C
			Relative MFI of Surface EGFR (%)
				Surface EGFR
				Control siRNA	TBCD9B siRNA
			Experiment 1	100	102
			Experiment 2	100	107
			Experiment 3	100	93

## Sheet: Supplementary Fig. S5D
	Supplementary Fig. S5D
				Relative MFI of Surface LAMP1 (%)
				RPE-1 cell line			THP-1 cell line			HEK293T cell line
				Control siRNA	TBC1D9B siRNA		Control siRNA	TBC1D9B siRNA		Control siRNA	TBC1D9B siRNA
			Experiment 1	100	261		100	135		100	104
			Experiment 2	100	199		100	139		100	165
			Experiment 3	100	141		100	174		100	137

## Sheet: Supplementary Fig. S5F
			Supplementary Fig. S5F
				Lysosome Diameter (µm)
				Control siRNA	TBC1D9B siRNA
				0.53	0.159
				0.361	0.176
				0.586	0.721
				0.607	0.093
				0.613	0.207
				0.436	0.267
				0.572	0.203
				0.368	0.115
				0.497	0.105
				0.239	0.133
				0.667	0.177
				0.444	0.162
				0.331	0.164
				0.481	0.146
				0.688	0.25
				0.388	0.162
				0.435	0.186
				0.362	0.104
				0.113	0.159
				0.161	0.11
				0.177	0.139
				0.153	0.148
				0.357	0.118
				0.197	0.128
				0.242	0.137
				0.786	0.159
				0.668	0.109
				0.366	0.211
				0.262	0.122
				0.247	0.165
				0.305	0.195
				0.206	0.169
				0.158	0.229
				0.14	0.221
				0.185	0.111
				0.149	0.113
				0.102	0.117
				0.134	0.158
				0.164	0.134
				0.236	0.115
				0.248	0.115
				0.72	0.12
				0.29	0.157
				0.128	0.136
				0.83	0.158
				0.178	0.155
				0.396	0.138
				0.504	0.154
				0.231	0.181
				0.533	0.33
				0.452	0.172
				0.296	0.137
				0.259	0.113
				0.299	0.142
				0.566	0.061
				0.68	0.101
				0.418	0.076
				0.323	0.108
				0.253	0.386
				0.222	0.102
				0.243	0.15
				0.146	0.119
				0.198	0.346
				0.228	0.094
				0.32	0.199
				0.472	0.089
				0.192	0.095
				0.156	0.072
				0.325	0.056
				0.403	0.091
				0.241	0.177
				0.558	0.106
				0.208	0.107
				0.169	0.09
				0.397	0.158
				0.683	0.181
				1.077	0.133
				1.091	0.145
				0.426	0.193
				0.373	0.131
				0.374	0.141
				0.478	0.112
				0.692	0.082
				0.336	0.086
				0.586	0.133
				0.515	0.197
				0.614	0.252
				0.588	0.324
				0.229	0.266
				0.292	0.215
				0.216	0.159
				0.169	0.166
				0.362	0.119
				0.344	0.333
				0.201	0.315
				0.175	0.325
				0.249	0.181
				0.196	0.171
				0.186	0.263
				0.165	0.186
				0.236	0.132
				0.299	0.394
				0.226	0.234
				0.487	0.264
				0.331	0.108
				0.217	0.232
				0.195	0.607
				0.189	0.217
				0.525	0.292
				0.153	0.448
				0.251	0.238
				0.241	0.181
				0.314	0.364
				0.267	0.179
				0.212	0.17
				0.389	0.376
				0.273	0.337
				0.219	0.325
				0.153	0.513
				0.247	0.313
				0.071	0.149
				0.092	0.291
				0.162	0.219
				0.34	0.172
				0.157	0.279
				0.093	0.215
				0.108	0.482
				0.144	0.172
				0.166	0.211
				0.157	0.227
				0.161	0.26
				0.131	0.394
				0.157	0.231
				0.118	0.278
				0.115	0.182
				0.332	0.256
				0.296	0.218
				0.144	0.16
				0.171	0.135
				0.259	0.117
				0.179	0.345
				0.166	0.131
				0.152	0.141
				0.291	0.122
				0.379	0.173
				0.254	0.208
				0.187	0.168
				0.148	0.193
				0.147	0.381
				0.157	0.38
				0.354	0.242
				0.132	0.322
				0.109	0.412
				0.086	0.248
				0.068	0.229
				0.119	0.178
				0.075	0.17
				0.208	0.088
				0.341	0.174
				0.212	0.097
				0.274	0.127
				0.286	0.152
				0.135	0.203
				0.128	0.138
				0.167	0.09
				0.117	0.091
				0.256	0.145
				0.293	0.425
				0.171	0.377
				0.353	0.142
				0.105	0.203
				0.148	0.165
				0.156	0.327
				0.182	0.242
				0.389	0.417
				0.119	0.354
				0.181	0.474
				0.373	0.146
				0.213	0.626
				0.076	0.484
				0.093	0.613
				0.08	0.274
				0.23	0.18
				0.272	0.336
				0.131	0.25
				0.25	0.248
				0.274	0.432
				0.084	0.158
				0.154	0.487
				0.123	0.344
				0.295	0.284
				0.247	0.292
				0.367	0.415
				0.168	0.119
				0.185	0.379
				0.372	0.268
				0.169	0.293
				0.283	0.141
				0.094	0.139
				0.096	0.151
				0.253	0.124
				0.175	0.198
				0.152	0.466
				0.159	0.106
				0.188	0.124
				0.152	0.161
				0.201	0.113
				0.21	0.134
				0.1	0.084
				0.597	0.233
				0.277	0.181
				0.226	0.19
				0.71	0.137
				0.264	0.132
				0.352	0.148
				0.44	0.096
				0.129	0.103
				0.175	0.139
				0.232	0.172
				0.188	0.24
				0.213	0.606
				0.402	0.193
				0.241	0.194
				0.165	0.143
				0.191	0.108
				0.104	0.509
				0.338	0.093
				0.881	0.306
				0.217	0.449
				0.16	0.225
				0.185	0.19
				0.265	0.549
				0.348	0.088
				0.254
				0.689
				0.27
				0.181
				0.794
				0.184
				0.365
				0.465
				0.408
				0.538
				1.1
				0.391
				1.125
				0.188
				0.209
				0.16
				0.209
				0.741
				0.383
				0.226
				0.151
				0.171
				0.096
				0.111
				0.191
				0.177
				0.261
				0.227
				0.465
				0.108
				0.109
				0.105
				0.091
				0.084
				0.087
				0.35
				0.232
				0.135
				0.11
				0.075

## Sheet: Supplementary Fig. S5G
	Supplementary Fig. S5G
			Mean Lysosome Number Per Cell
			Control siRNA	TBC1D9B siRNA
			57	57
			76.7	77
			67.6	104.3
			57.9	61
			44	128.3
			74.6	153.5
			66.2	179.4
			113	52
			141	182.3
			80.5	63
			73	177.1
			26	93
			59.4	32
			66	130.6
			65.3	150.3
			40	136.5
			78	27
			71.2	210.3
			46.2	181.9
			116.4	130.2
			54.1	175.4
			108.9	148
			30	168.2
			40	47
			69.7	90.6
			51.4	107.2
			35	193.2
			57	111.4
			34	54
			50.4	151.1
			63.8	167.7
			76.7	143.3
			64.6	178.5
			35	187.8
			71.1	80
			66	121.9
			52.9	82.2
			35	87
			69.6	46
			78	111
			52.7	78
			80	147.1
			46.3	42
			71.8	102
			36.6	103
			24	36
			77.4	92.5
			113.8	73
			91	101.3
			75	43
			77	96
			87	118.8
			144	37
			141	225.9
			72	108
			90	181
			93	83
			109	196.7
			109	100
			93	81
			129	112
			133	170
				156
				156
				111
				206
				158
				136
				206
				121
				159
				80
				108
				119
				146
				149
				142

## Sheet: Supplementary Fig. S5H
	Supplementary Fig. S5H
				Mean Lysosome Area (µm²)
			Peripheral				Perinuclear
			Control siRNA	TBC1D9B siRNA			Control siRNA	TBC1D9B siRNA
			0.02704	0.12844			0.19266	0.16393
			0.15886	0.12675			0.16393	0.16393
			0.10309	0.35828			0.22815	0.34814
			0.23998	0.12337			0.45461	0.1014
			0.04732	0.32955			0.18928	0.41912
			0.09971	0.19942			0.29237	0.29237
			0.13013	0.1352			0.45799	0.18252
			0.08788	0.14365			0.28223	0.11999
			0.13013	0.27378			0.21463	0.39884
			0.10985	0.10985			0.28561	0.1183
			0.06084	0.4732			0.1014	0.2873
			0.08281	0.07436			0.14365	0.10816
			0.16731	0.14872			0.21294	0.17238
			0.12337	0.23153			0.20449	0.28899
			0.06929	0.20787			0.18759	0.25012
			0.03549	0.27547			0.11154	0.24167
			0.11661	0.06253			0.14365	0.19097
			0.06591	0.44785			0.37687	0.20956
			0.04394	0.33124			0.14027	0.51883
			0.10816	0.38194			0.38701	0.42757
			0.12844	0.16393			0.14027	0.18252
			0.17238	0.24336			0.21632	0.12168
			0.10309	0.34645			0.23322	0.21632
			0.11661	0.19773			0.27209	0.05746
			0.13858	0.32786			0.30082	0.51038
			0.27885	0.40391			0.3211	0.20787
			0.0845	0.22984			0.06929	0.29913
			0.13858	0.23829			0.28561	0.42081
			0.07436	0.15548			0.16731	0.09464
			0.15886	0.24336			0.32786	0.11661
			0.14365	0.34814			0.37349	0.169
			0.10309	0.41743			0.34476	0.34645
			0.08788	0.46137			0.20956	0.30082
			0.05746	0.55601			0.1352	0.26533
			0.15548	0.14027			0.20111	0.12844
			0.0845	0.4563			0.44785	0.35997
			0.12168	0.38532			0.24167	0.25181
			0.02873	0.20956			0.10816	0.07098
			0.09464	0.09802			0.12675	0.11154
			0.16562	0.11661			0.28899	0.07267
			0.07943	0.11323			0.35828	0.14872
			0.13689	0.45968			0.14703	0.18928
			0.07943	0.04901			0.1859	0.06422
			0.08619	0.23153			0.24336	0.14365
			0.13351	0.11492			0.31434	0.15041
			0.07436	0.10816			0.19266	0.08281
			0.12337	0.21463			0.338	0.22984
			0.34476	0.08957			0.56446	0.10985
			0.11323	0.1859			0.23829	0.34307
			0.29237	0.09295			0.33969	0.10309
			0.11323	0.30927			0.19097	0.17914
			0.19773	0.17407			0.22646	0.23153
			0.13858	0.04732			0.4732	0.06084
			0.18928	0.3042			0.41067	0.21294
			0.08281	0.21294			0.1521	0.08619
			0.10647	0.19435			0.41405	0.14872
			0.14196	0.30758			0.27885	0.1183
			0.14534	0.29575			0.30082	0.25688
			0.23998	0.15041			0.5408	0.14703
			0.08788	0.1352			0.27378	0.11492
			0.17745	0.2366			0.53235	0.14703
			0.12675	0.17576			0.20787	0.22477
				0.22646				0.53911
				0.29913				0.20111
				0.24843				0.37011
				0.23829				0.30927
				0.16562				0.22308
				0.12844				0.44954
				0.22139				0.34138
				0.30082				0.34983
				0.13351				0.20449
				0.27547				0.43771
				0.08112				0.22815
				0.24505				0.51883
				0.25519				0.36504
				0.1183				0.3211
				0.16393				0.25519

## Sheet: Supplementary Fig. S5I
	Supplementary Fig. S5I
				Ripley's constant
			Radius Pixel	Mean_Control siRNA_K	Control siRNA_Upper_CI	Control siRNA_Lower_CI	Mean_TBC1D9B siRNA_K	TBC1D9B siRNA_Upper_CI	TBC1D9B siRNA_Lower_CI	CSR
			1	0	0	0	0.012043	0.02801	-0.00392411	3.14159
			4.1519	75.1332	93.1029	57.1636	62.5171	77.2983	47.736	54.1556
			7.3038	1063.49	1223.33	903.647	664.927	768.859	560.994	167.59
			10.4557	2596.09	2905.21	2286.96	1582.98	1812.7	1353.26	343.444
			13.6076	4797.29	5340.93	4253.65	2808.47	3189.76	2427.18	581.718
			16.7595	7253.22	8043.83	6462.61	4119.8	4682.57	3557.03	882.413
			19.9114	10118.7	11180	9057.44	5597.61	6355.42	4839.79	1245.53
			23.0633	13262.6	14596.5	11928.7	7257.07	8239.53	6274.6	1671.06
			26.2152	16592.1	18211.3	14972.9	9012.87	10230.3	7795.43	2159.02
			29.3671	20163	22076.3	18249.7	10827.1	12286.1	9368.07	2709.39
			32.519	23982.1	26236.1	21728.1	12744.9	14461.9	11027.9	3322.19
			35.6709	27996.3	30634.4	25358.2	14728.9	16711.6	12746.1	3997.4
			38.8228	32082.7	35078.8	29086.5	16742.4	18998.9	14485.8	4735.04
			41.9747	36422.9	39818.9	33026.9	18865.6	21402.8	16328.3	5535.09
			45.1266	40889.3	44687.4	37091.2	21024.3	23842	18206.6	6397.57
			48.2785	45219.6	49375.5	41063.8	23239.1	26326	20152.1	7322.46
			51.4304	49574.9	54104	45045.8	25439.7	28811	22068.4	8309.78
			54.5823	53959.2	58851.1	49067.2	27658.2	31318.6	23997.8	9359.51
			57.7342	58214.8	63463.4	52966.3	29918.1	33861.7	25974.6	10471.7
			60.8861	62513.3	68083	56943.5	32229.5	36458.7	28000.3	11646.2
			64.038	66927.1	72840.2	61014	34652.9	39157.6	30148.3	12883.2
			67.1899	71140.9	77381.8	64900	36985	41775	32195	14182.7
			70.3418	75249.2	81790.2	68708.3	39452.8	44500.5	34405	15544.5
			73.4937	79231.7	86080.6	72382.8	41798.6	47126.3	36470.8	16968.7
			76.6456	83208.6	90341.2	76076	44191.2	49800	38582.4	18455.4
			79.7975	87160.9	94564.5	79757.4	46538	52424.2	40651.7	20004.5
			82.9494	90930.1	98589.7	83270.5	48964	55118.4	42809.6	21616
			86.1013	94537.7	102436	86639.2	51343.9	57764.8	44923.1	23290
			89.2532	98076	106236	89915.4	53746.4	60429.4	47063.4	25026.3
			92.4051	101488	109907	93068.8	56100.6	63041.3	49160	26825.1
			95.557	104789	113447	96130.3	58451.4	65646	51256.7	28686.3
			98.7089	107970	116872	99067.4	60749.4	68192.7	53306	30609.9
			101.861	110981	120103	101859	63000.4	70687.7	55313	32596
			105.013	113939	123278	104600	65239.4	73157.4	57321.4	34644.4
			108.165	116795	126348	107243	67491.6	75632.8	59350.4	36755.3
			111.316	119529	129298	109761	69696.4	78048.9	61343.9	38928.6
			114.468	122032	131997	112067	71846.6	80403.3	63289.9	41164.3
			117.62	124571	134751	114390	74087.4	82830.4	65344.3	43462.4
			120.772	127016	137417	116615	76210.5	85132.1	67288.9	45823
			123.924	129291	139912	118670	78284.4	87378.1	69190.7	48246
			127.076	131493	142337	120649	80408.3	89666.6	71149.9	50731.4
			130.228	133626	144682	122569	82432.4	91849.3	73015.6	53279.2
			133.38	135650	146912	124389	84414.2	93980.7	74847.7	55889.4
			136.532	137646	149115	126178	86338.6	96047.8	76629.4	58562.1
			139.684	139525	151192	127858	88222.8	98075.7	78370	61297.2
			142.835	141303	153164	129442	90083.6	100067	80100.2	64094.7
			145.987	143089	155150	131028	91889.5	101996	81783.3	66954.6
			149.139	144783	157037	132530	93697.9	103920	83475.7	69876.9
			152.291	146458	158914	134002	95517.9	105845	85190.6	72861.7
			155.443	148035	160682	135389	97245.1	107675	86814.8	75908.9
			158.595	149539	162379	136699	98909.2	109441	88377.9	79018.5
			161.747	150981	163993	137968	100655	111273	90037.2	82190.5
			164.899	152350	165540	139161	102330	113037	91622.8	85424.9
			168.051	153667	167039	140296	103901	114693	93108.3	88721.8
			171.203	154922	168462	141381	105454	116331	94577.8	92081
			174.354	156162	169873	142451	106929	117889	95969.5	95502.7
			177.506	157292	171162	143421	108358	119396	97319.9	98986.9
			180.658	158400	172424	144375	109805	120921	98689.9	102533
			183.81	159461	173633	145288	111205	122398	100013	106142
			186.962	160432	174751	146114	112596	123861	101331	109814
			190.114	161381	175843	146919	113920	125258	102583	113548
			193.266	162273	176873	147672	115264	126671	103857	117344
			196.418	163134	177866	148402	116575	128046	105103	121202
			199.57	163994	178857	149132	117835	129377	106294	125123
			202.722	164795	179783	149807	119064	130675	107453	129107
			205.873	165531	180643	150418	120283	131958	108608	133153
			209.025	166243	181473	151013	121463	133201	109724	137261
			212.177	166951	182300	151602	122607	134405	110809	141432
			215.329	167620	183084	152156	123710	135566	111853	145665
			218.481	168245	183819	152671	124792	136708	112876	149961
			221.633	168863	184535	153191	125843	137813	113872	154319
			224.785	169437	185203	153672	126938	138955	114920	158739
			227.937	169965	185821	154109	127918	139989	115847	163222
			231.089	170478	186419	154538	128905	141025	116784	167767
			234.241	170977	187000	154954	129876	142043	117709	172375
			237.392	171467	187571	155362	130799	143013	118586	177045
			240.544	171936	188118	155755	131696	143957	119435	181777
			243.696	172365	188619	156112	132542	144852	120232	186572
			246.848	172771	189095	156448	133379	145738	121020	191430
			250	173160	189549	156772	134208	146615	121801	196350

## Sheet: Supplementary Fig. S5J
	Supplementary Fig. S5J
				Diffusion Exponent
			Peripheral				Perinuclear				Whole
			Control siRNA	TBC1D9B siRNA			Control siRNA	TBC1D9B siRNA			Control siRNA	TBC1D9B siRNA
			0.865	0.855			1.017	0.9			1.028	0.859
			0.972	0.862			0.768	0.897			0.882	0.954
			1.062	1.029			0.867	0.973			1.088	1.059
			1.1	0.892			0.953	0.685			0.94	0.9
			1.255	1.046			1.015	0.94			1.142	1.051
			1.138	0.916			0.964	0.849			1.083	1.007
			0.948	0.882			0.807	0.783			0.871	0.897
			1.076	0.766			1.034	1.001			1.173	0.878
			0.911	1.148			0.94	0.901			1.003	1.076
			0.906	0.972			0.933	0.864			0.972	0.973
			1.051	1.047			0.962	0.909			1.042	1.055
			1.02	0.906			1.005	0.879			1.125	0.835
			1.094	0.938			0.938	0.852			0.991	0.967
			1.092	0.818			0.955	0.879			1.111	0.872
			0.891	0.997			0.746	0.895			0.778	0.905
			1.089	0.954			0.861	0.757			0.992	0.878
			0.939	0.858			0.92	0.95			1.078	0.959
			1.157	0.827			0.899	0.99			1.004	0.999
			1.174	0.971			0.873	0.937			0.987	0.986
			0.983	0.96			0.93	0.886			0.998	1.018
			0.857	1.046			0.792	0.815			0.79	0.963
			0.826	0.932			0.795	1.005			0.708	1.021
			1.083	1.072			1.037	1.088			1.093	1.107
			1.084	0.882			0.827	0.885			1.148	0.924
			1.074	1.016			0.8	0.916			0.942	1.064
			1.124	1.092			0.986	0.99			0.987	1.084
			1.008	0.928			0.898	1.062			1.032	1.053
			1.088	0.917			1.137	1.025			1.124	1.007
			1.326	0.875			1.007	0.939			1.087	0.966
			0.935	0.839			0.813	1.047			1.021	0.986
			0.97	0.868			0.77	0.94			1.064	0.936
			1.008	0.988			1.053	1.008			1.131	1.049
			1.114	0.917			1.027	0.932			1.061	0.985
			1.171	1.024			1.078	0.951			1.047	1.033
			1.134	0.788			0.964	0.987			1.077	0.964
			0.957	0.954			0.873	0.865			0.86	0.98
			1.107	1.059			0.885	0.876			1.08	1.055
			0.963	0.764			0.912	0.964			1.019	0.897
			0.945	0.903			0.91	0.893			0.961	0.942
			0.962	0.833			0.749	0.681			1.058	0.846
			1.142	0.992			0.863	0.831			1.072	1.021
			1.015	0.793			0.903	0.957			1.022	1.002
			0.82	0.97			0.977	0.903			1.064	0.98
			1.219	0.901			0.825	1.062			0.999	0.966
			0.888	0.813			0.781	0.721			0.933	0.788
			1.165	0.917			0.858	0.962			1.065	0.905
			0.968	0.784			0.812	1.03			0.864	0.97
			0.882	0.942			0.906	0.828			1.06	0.934
			1.1	0.821			0.81	0.885			0.969	0.911
			1.008	0.768			0.938	1.057			0.981	0.926
			0.984	0.989			0.798	0.964			0.856	1.031
			0.988	0.919			0.856	0.965			0.914	0.927
			1.07	0.772			0.874	0.896			0.927	0.861
			1.031	0.915			0.938	0.899			1.018	1.006
			0.863	0.711			0.788	0.831			0.848	0.918
			1.138	0.977			0.842	0.915			0.916	1.009
			0.898	0.871			0.815	0.859			0.816	0.886
			1.038	0.815			0.99	0.813			0.985	0.937
			0.931	0.901			0.793	0.982			0.854	0.888
			1.004	0.89			0.983	0.926			0.945	0.996
			1.083	0.958			0.95	1.114			1.046	1
			0.811	0.869			0.921	1.048			0.802	0.892
				0.951				0.911				0.884
				0.81				0.868				0.823
				0.878				0.886				0.851
				0.921				1.083				0.92
				0.775				0.766				0.773
				0.846				0.894				0.845
				0.933				0.841				0.932
				0.846				0.809				0.852
				0.997				0.756				0.934
				0.944				0.897				0.878
				0.81				0.833				0.821
				1.111				0.944				1.009
				0.962				0.918				0.964
				0.886				0.898				0.871
				0.859				0.869				0.828

## Sheet: Supplementary Fig. S5K
				Supplementary Fig. S5K
						GTPase Activity Assay (Absorbance at 650 nm)
						TIME (min)
						0	5	10	15	20	25	30	40	50	60
			GST-Rab5a + His-TBC1D9B (WT) + GTP			0.2061	0.2034	0.207	0.2077	0.2048	0.203	0.2009	0.2153	0.2513	0.2724
			GST-Rab5a + His-TBC1D9B (RYQ→A) + GTP			0.2047	0.2198	0.1969	0.2052	0.2107	0.1919	0.1817	0.2128	0.2043	0.1819
			GST-Rab5a + His-TBC1D9B (WT) + GDP			0.1197	0.1974	0.2035	0.1875	0.1972	0.1853	0.1978	0.1916	0.1984	0.1792
			GST-Rab5a + His-TBC1D9B (RYQ→A) + GDP			0.1634	0.1896	0.179	0.1974	0.2046	0.1821	0.1707	0.1985	0.1844	0.1791
			GST-Rab11a + His-TBC1D9B (WT) + GTP			0.2385	0.2491	0.2916	0.3982	0.4634	0.5298	0.5938	0.7417	0.8543	0.9141
			GST-Rab11a + His-TBC1D9B (RYQ→A) + GTP			0.2833	0.2841	0.2945	0.2756	0.2854	0.2745	0.2813	0.2856	0.2953	0.2884
			GST-Rab11a + His-TBC1D9B (WT) + GDP			0.1806	0.1742	0.1812	0.1763	0.1797	0.1815	0.1768	0.1971	0.1631	0.1767
			GST-Rab11a + His-TBC1D9B (RYQ→A) + GDP			0.177	0.2056	0.188	0.1878	0.1978	0.1795	0.18	0.2069	0.1882	0.18
			GST-Rab14 + His-TBC1D9B (WT) + GTP			0.2671	0.2531	0.2554	0.2707	0.259	0.2584	0.2795	0.2886	0.262	0.2752
			GST-Rab14 + His-TBC1D9B (RYQ→A) + GTP			0.2866	0.2512	0.2603	0.2674	0.2696	0.2681	0.2652	0.2604	0.268	0.2699
			GST-Rab14 + His-TBC1D9B (WT) + GDP			0.1714	0.1663	0.1658	0.1658	0.1707	0.1664	0.1668	0.1633	0.1666	0.1658
			GST-Rab14 + His-TBC1D9B (RYQ→A) + GDP			0.1732	0.1688	0.1663	0.1676	0.1685	0.1666	0.1648	0.1655	0.1625	0.1663
						GTP-GDP Control
						0	5	10	15	20	25	30	40	50	60
			GST-Rab5a + His-TBC1D9B (WT)			0.0864	0.00600001	0.0035	0.0202	0.00759999	0.0177	0.00310001	0.0237	0.0529	0.0932
			GST-Rab5a +His-TBC1D9B (RYQ→A)			0.0413	0.0302	0.0179	0.0078	0.00609999	0.0098	0.011	0.0143	0.0199	0.0028
			GST-Rab11a + His-TBC1D9B (WT)			0.0579	0.0749	0.1104	0.2219	0.2837	0.3483	0.417	0.5446	0.6912	0.7374
			GST-Rab11a + His-TBC1D9B (RYQ→A)			0.1063	0.0785	0.1065	0.0878	0.0876	0.095	0.1013	0.0787	0.1071	0.1084
			GST-Rab14 + His-TBC1D9B (WT)			0.0957	0.0868	0.0896	0.1049	0.0883	0.092	0.1127	0.1253	0.0954	0.1094
			GST-Rab14 + His-TBC1D9B (RYQ→A)			0.1134	0.0824	0.094	0.0998	0.1011	0.1015	0.1004	0.0949	0.1055	0.1036
